# Supplementary material for: Could Spatial Learning in the Early Stages of Life Consistently Affect the Long-Term Memory of Leopard Geckos (Eublepharis macularius)?
Source: Animals (Basel). 2026 Apr 10;16(8):1153. doi: 10.3390/ani16081153 (PMC13113934; doi:10.3390/ani16081153)
Supplement: Supplementary file 1 [file animals-16-01153-s001.zip]

Archive with 1 entries (1 files):
- animals-4241112-supplementary.xlsx
