# Supplementary material for: Could Spatial Learning in the Early Stages of Life Consistently Affect the Long-Term Memory of Leopard Geckos (Eublepharis macularius)?
Source: Animals (Basel). 2026 Apr 10;16(8):1153. doi: 10.3390/ani16081153 (PMC13113934; doi:10.3390/ani16081153)
Supplement: Supplementary file 1 [file animals-16-01153-s001.zip › animals-4241112-supplementary.xlsx]

## Sheet: TableS1
	Chomik A, Pšeničková E, Frýdlová P, Frynta D, Janovcová M, Landová E. Could spatial learning in the early stages of life consistently affect the long-term memory of leopard geckos (Eublepharis macularius)?
	ID	Sex	Ontogenetic phase	Phase	Experimental phase	Total_repetition	Repetition	Starting location	Way	BMI	Platform_found	Latency (s)	Ln latency (s)	N touches	Path length (cm)
	G2019001	F	Juveniles	JPre-training	Pre-Training	1	1	S	long	0.263147	1	31	3.43399	0
	G2019001	F	Juveniles	JPre-training	Pre-Training	2	2	S	long	0.263147	1	20	2.99573	0
	G2019001	F	Juveniles	JPre-training	Pre-Training	3	3	S	long	0.263147	0	480	6.17379	8
	G2019001	F	Juveniles	JPre-training	Pre-Training	4	4	S	long	0.263147	1	264	5.57595	5
	G2019001	F	Juveniles	JPre-training	Pre-Training	5	5	S	long	0.263147	0	480	6.17379	11
	G2019001	F	Juveniles	JPre-training	Pre-Training	6	6	S	long	0.263147	1	180	5.19296	1
	G2019001	F	Juveniles	JPre-training	Pre-Training	7	7	S	long	0.263147	0	480	6.17379	2
	G2019001	F	Juveniles	JPre-training	Pre-Training	8	8	S	long	0.263147	1	33	3.49651	0
	G2019001	F	Juveniles	JPre-training	Pre-Training	9	9	S	long	0.263147	0	480	6.17379	3
	G2019001	F	Juveniles	JPre-training	Pre-Training	10	10	S	long	0.263147	1	160	5.07517	0
	G2019001	F	Juveniles	JPre-training	Pre-Training	11	11	S	long	0.263147	1	112	4.7185	0
	G2019001	F	Juveniles	JPre-training	Pre-Training	12	12	S	long	0.263147	1	333	5.80814	3
	G2019001	F	Juveniles	JTraining	S-Training	13	1	S	long	0.2631	1	136	4.91265	2	669.64
	G2019001	F	Juveniles	JTraining	S-Training	14	2	N	short	0.2631	0	480	6.17379	6	1753.18
	G2019001	F	Juveniles	JTraining	S-Training	15	3	E	long	0.2631	1	388	5.96101	8	2010.22
	G2019001	F	Juveniles	JTraining		16	4	W	short	0.2631	1	92	4.52179	0
	G2019001	F	Juveniles	JTraining		17	5	S	long	0.2631	0	480	6.17379	8
	G2019001	F	Juveniles	JTraining		18	6	N	short	0.2631	1	187	5.23111	0
	G2019001	F	Juveniles	JTraining		19	7	E	long	0.2631	1	60	4.09434	1
	G2019001	F	Juveniles	JTraining		20	8	W	short	0.2631	1	185	5.22036	2
	G2019001	F	Juveniles	JTraining		21	9	S	long	0.2631	1	240	5.48064	3
	G2019001	F	Juveniles	JTraining		22	10	N	short	0.2631	1	247	5.50939	6
	G2019001	F	Juveniles	JTraining		23	11	E	long	0.2631	1	205	5.32301	0
	G2019001	F	Juveniles	JTraining		24	12	W	short	0.2631	1	18	2.89037	1
	G2019001	F	Juveniles	JTraining		25	13	S	long	0.2631	1	57	4.04305	1
	G2019001	F	Juveniles	JTraining		26	14	N	short	0.2631	0	480	6.17379	1
	G2019001	F	Juveniles	JTraining		27	15	E	long	0.2631	1	105	4.65396	1
	G2019001	F	Juveniles	JTraining		28	16	W	short	0.2631	1	75	4.31749	1
	G2019001	F	Juveniles	JTraining		29	17	S	long	0.2631	1	65	4.17439	2
	G2019001	F	Juveniles	JTraining	F-Training	30	18	N	short	0.2631	1	220	5.39363	5	808.24
	G2019001	F	Juveniles	JTraining	F-Training	31	19	E	long	0.2631	1	42	3.73767	7	222.7
	G2019001	F	Juveniles	JTraining	F-Training	32	20	W	short	0.2631	1	466	6.14419	16	1388.45
	G2019002	M	Juveniles	JPre-training	Pre-Training	1	1	S	long	0.267666	0	480	6.17379	13
	G2019002	M	Juveniles	JPre-training	Pre-Training	2	2	S	long	0.267666	0	480	6.17379	13
	G2019002	M	Juveniles	JPre-training	Pre-Training	3	3	S	long	0.267666	0	480	6.17379	10
	G2019002	M	Juveniles	JPre-training	Pre-Training	4	4	S	long	0.267666	1	84	4.43082	1
	G2019002	M	Juveniles	JPre-training	Pre-Training	5	5	S	long	0.267666	0	480	6.17379	12
	G2019002	M	Juveniles	JPre-training	Pre-Training	6	6	S	long	0.267666	1	108	4.68213	2
	G2019002	M	Juveniles	JPre-training	Pre-Training	7	7	S	long	0.267666	0	480	6.17379	14
	G2019002	M	Juveniles	JPre-training	Pre-Training	8	8	S	long	0.267666	1	37	3.61092	0
	G2019002	M	Juveniles	JPre-training	Pre-Training	9	9	S	long	0.267666	0	480	6.17379	11
	G2019002	M	Juveniles	JPre-training	Pre-Training	10	10	S	long	0.267666	1	162	5.0876	2
	G2019002	M	Juveniles	JPre-training	Pre-Training	11	11	S	long	0.267666	1	277	5.62402	4
	G2019002	M	Juveniles	JPre-training	Pre-Training	12	12	S	long	0.267666	1	395	5.97889	7
	G2019002	M	Juveniles	JTraining	S-Training	13	1	S	long	0.267666	0	480	6.17379	10	1030.79
	G2019002	M	Juveniles	JTraining	S-Training	14	2	N	short	0.267666	0	480	6.17379	21	827.22
	G2019002	M	Juveniles	JTraining	S-Training	15	3	E	long	0.267666	1	322	5.77455	6	920.86
	G2019002	M	Juveniles	JTraining		16	4	W	short	0.267666	1	160	5.07517	3
	G2019002	M	Juveniles	JTraining		17	5	S	long	0.267666	0	480	6.17379	12
	G2019002	M	Juveniles	JTraining		18	6	N	short	0.267666	0	480	6.17379	16
	G2019002	M	Juveniles	JTraining		19	7	E	long	0.267666	0	480	6.17379	5
	G2019002	M	Juveniles	JTraining		20	8	W	short	0.267666	0	480	6.17379	19
	G2019002	M	Juveniles	JTraining		21	9	S	long	0.267666	0	480	6.17379	10
	G2019002	M	Juveniles	JTraining		22	10	N	short	0.267666	1	19	2.94444	2
	G2019002	M	Juveniles	JTraining		23	11	E	long	0.267666	1	85	4.44265	3
	G2019002	M	Juveniles	JTraining		24	12	W	short	0.267666	1	55	4.00733	3
	G2019002	M	Juveniles	JTraining		25	13	S	long	0.267666	1	88	4.47734	1
	G2019002	M	Juveniles	JTraining		26	14	N	short	0.267666	0	480	6.17379	10
	G2019002	M	Juveniles	JTraining		27	15	E	long	0.267666	0	480	6.17379	10
	G2019002	M	Juveniles	JTraining		28	16	W	short	0.267666	0	480	6.17379	20
	G2019002	M	Juveniles	JTraining		29	17	S	long	0.267666	1	190	5.24702	4
	G2019002	M	Juveniles	JTraining	F-Training	30	18	N	short	0.267666	1	240	5.48064	6	849.17
	G2019002	M	Juveniles	JTraining	F-Training	31	19	E	long	0.267666	0	480	6.17379	24	761.31
	G2019002	M	Juveniles	JTraining	F-Training	32	20	W	short	0.267666	0	480	6.17379	35	730.67
	G2019002	M	Subadults	SRe-training	Memory test 1	33	1	W	short	0.298736	0	480	6.17379	12	934.92
	G2019002	M	Subadults	SRe-training	Memory test 1	34	2	S	long	0.298736	1	406	6.00635	10	738.1
	G2019002	M	Subadults	SRe-training	Memory test 1	35	3	N	short	0.298736	1	144	4.96981	8	210.72
	G2019002	M	Subadults	SRe-training		36	4	E	long	0.298736	1	121	4.79579	6
	G2019002	M	Subadults	SRe-training		37	5	W	short	0.298736	1	208	5.33754	10
	G2019002	M	Subadults	SRe-training		38	6	S	long	0.298736	1	280	5.63479	7
	G2019002	M	Subadults	SRe-training		39	7	N	short	0.298736	1	267	5.58725	9
	G2019002	M	Subadults	SRe-training		40	8	E	long	0.298736	0	480	6.17379	32
	G2019002	M	Subadults	SRe-training		41	9	W	short	0.298736	0	480	6.17379	23
	G2019002	M	Subadults	SRe-training		42	10	S	long	0.298736	1	113	4.72739	3
	G2019002	M	Adults	ARe-training	Memory test 2	59	1	W	short	0.296661	0	480	6.17379	13	992.17
	G2019002	M	Adults	ARe-training	Memory test 2	60	2	S	long	0.296661	0	480	6.17379	5	710.32
	G2019002	M	Adults	ARe-training	Memory test 2	61	3	N	short	0.296661	1	14	2.63906	0	33.6
	G2019002	M	Adults	ARe-training		62	4	E	long	0.296661	0	480	6.17379	9
	G2019002	M	Adults	ARe-training		63	5	W	short	0.296661	0	480	6.17379	14
	G2019002	M	Adults	ARe-training		64	6	S	long	0.296661	0	480	6.17379	8
	G2019002	M	Adults	ARe-training		65	7	N	short	0.296661	0	480	6.17379	10
	G2019002	M	Adults	ARe-training		66	8	E	long	0.296661	0	480	6.17379	15
	G2019002	M	Adults	ARe-training		67	9	W	short	0.296661	0	480	6.17379	8
	G2019002	M	Adults	ARe-training		68	10	S	long	0.296661	1	68	4.21951	3
	G2019003	F	Juveniles	JPre-training	Pre-Training	1	1	S	long	0.249826	1	112	4.7185	6
	G2019003	F	Juveniles	JPre-training	Pre-Training	2	2	S	long	0.249826	1	135	4.90527	2
	G2019003	F	Juveniles	JPre-training	Pre-Training	3	3	S	long	0.249826	1	280	5.63479	6
	G2019003	F	Juveniles	JPre-training	Pre-Training	4	4	S	long	0.249826	1	269	5.59471	1
	G2019003	F	Juveniles	JPre-training	Pre-Training	5	5	S	long	0.249826	1	38	3.63759	0
	G2019003	F	Juveniles	JPre-training	Pre-Training	6	6	S	long	0.249826	1	165	5.10595	0
	G2019003	F	Juveniles	JPre-training	Pre-Training	7	7	S	long	0.249826	1	180	5.19296	0
	G2019003	F	Juveniles	JPre-training	Pre-Training	8	8	S	long	0.249826	1	77	4.34381	0
	G2019003	F	Juveniles	JPre-training	Pre-Training	9	9	S	long	0.249826	1	135	4.90527	0
	G2019003	F	Juveniles	JPre-training	Pre-Training	10	10	S	long	0.249826	1	410	6.01616	4
	G2019003	F	Juveniles	JPre-training	Pre-Training	11	11	S	long	0.249826	1	265	5.57973	3
	G2019003	F	Juveniles	JPre-training	Pre-Training	12	12	S	long	0.249826	1	269	5.59471	8
	G2019003	F	Juveniles	JTraining	S-Training	13	1	S	long	0.249826	1	100	4.60517	2	670.82
	G2019003	F	Juveniles	JTraining	S-Training	14	2	N	short	0.249826	1	345	5.84354	7	1506.55
	G2019003	F	Juveniles	JTraining	S-Training	15	3	E	long	0.249826	1	117	4.76217	2	960.48
	G2019003	F	Juveniles	JTraining		16	4	W	short	0.249826	1	88	4.47734	0
	G2019003	F	Juveniles	JTraining		17	5	S	long	0.249826	1	35	3.55535	0
	G2019003	F	Juveniles	JTraining		18	6	N	short	0.249826	1	71	4.26268	1
	G2019003	F	Juveniles	JTraining		19	7	E	long	0.249826	1	50	3.91202	1
	G2019003	F	Juveniles	JTraining		20	8	W	short	0.249826	1	62	4.12713	2
	G2019003	F	Juveniles	JTraining		21	9	S	long	0.249826	1	5	1.60944	0
	G2019003	F	Juveniles	JTraining		22	10	N	short	0.249826	1	158	5.0626	2
	G2019003	F	Juveniles	JTraining		23	11	E	long	0.249826	1	65	4.17439	1
	G2019003	F	Juveniles	JTraining		24	12	W	short	0.249826	1	44	3.78419	0
	G2019003	F	Juveniles	JTraining		25	13	S	long	0.249826	1	404	6.00141	5
	G2019003	F	Juveniles	JTraining		26	14	N	short	0.249826	1	45	3.80666	0
	G2019003	F	Juveniles	JTraining		27	15	E	long	0.249826	1	30	3.4012	0
	G2019003	F	Juveniles	JTraining		28	16	W	short	0.249826	1	150	5.01064	2
	G2019003	F	Juveniles	JTraining		29	17	S	long	0.249826	1	100	4.60517	0
	G2019003	F	Juveniles	JTraining	F-Training	30	18	N	short	0.249826	1	328	5.79301	3	1860.48
	G2019003	F	Juveniles	JTraining	F-Training	31	19	E	long	0.249826	1	31	3.43399	1	289.45
	G2019003	F	Juveniles	JTraining	F-Training	32	20	W	short	0.249826	1	159	5.0689	0	821.59
	G2019003	F	Subadults	SRe-training	Memory test 1	33	1	W	short	0.300971	1	215	5.37064	2	603.48
	G2019003	F	Subadults	SRe-training	Memory test 1	34	2	S	long	0.300971	1	102	4.62497	1	287.45
	G2019003	F	Subadults	SRe-training	Memory test 1	35	3	N	short	0.300971	0	480	6.17379	18	938.29
	G2019003	F	Subadults	SRe-training		36	4	E	long	0.300971	1	299	5.70044	13
	G2019003	F	Subadults	SRe-training		37	5	W	short	0.300971	1	129	4.85981	0
	G2019003	F	Subadults	SRe-training		38	6	S	long	0.300971	1	395	5.97889	3
	G2019003	F	Subadults	SRe-training		39	7	N	short	0.300971	1	13	2.56495	2
	G2019003	F	Subadults	SRe-training		40	8	E	long	0.300971	1	221	5.39816	6
	G2019003	F	Subadults	SRe-training		41	9	W	short	0.300971	1	417	6.03309	28
	G2019003	F	Subadults	SRe-training		42	10	S	long	0.300971	1	262	5.56834	1
	G2019003	F	Adults	ARe-training	Memory test 2	59	1	W	short	0.338765	0	480	6.17379	3	1632.27
	G2019003	F	Adults	ARe-training	Memory test 2	60	2	S	long	0.338765	1	93	4.5326	0	311.92
	G2019003	F	Adults	ARe-training	Memory test 2	61	3	N	short	0.338765	1	207	5.33272	5	622.24
	G2019003	F	Adults	ARe-training		62	4	E	long	0.338765	0	480	6.17379	11
	G2019003	F	Adults	ARe-training		63	5	W	short	0.338765	1	40	3.68888	0
	G2019003	F	Adults	ARe-training		64	6	S	long	0.338765	1	246	5.50533	4
	G2019003	F	Adults	ARe-training		65	7	N	short	0.338765	0	480	6.17379	7
	G2019003	F	Adults	ARe-training		66	8	E	long	0.338765	1	85	4.44265	3
	G2019003	F	Adults	ARe-training		67	9	W	short	0.338765	0	480	6.17379	3
	G2019003	F	Adults	ARe-training		68	10	S	long	0.338765	0	480	6.17379	6
	G2019004	F	Juveniles	JPre-training	Pre-Training	1	1	S	long	0.257002	0	480	6.17379	7
	G2019004	F	Juveniles	JPre-training	Pre-Training	2	2	S	long	0.257002	0	480	6.17379	8
	G2019004	F	Juveniles	JPre-training	Pre-Training	3	3	S	long	0.257002	1	172	5.14749	1
	G2019004	F	Juveniles	JPre-training	Pre-Training	4	4	S	long	0.257002	0	480	6.17379	8
	G2019004	F	Juveniles	JPre-training	Pre-Training	5	5	S	long	0.257002	1	110	4.70048	0
	G2019004	F	Juveniles	JPre-training	Pre-Training	6	6	S	long	0.257002	0	480	6.17379	8
	G2019004	F	Juveniles	JPre-training	Pre-Training	7	7	S	long	0.257002	0	480	6.17379	9
	G2019004	F	Juveniles	JPre-training	Pre-Training	8	8	S	long	0.257002	1	155	5.04343	1
	G2019004	F	Juveniles	JPre-training	Pre-Training	9	9	S	long	0.257002	0	480	6.17379	16
	G2019004	F	Juveniles	JPre-training	Pre-Training	10	10	S	long	0.257002	0	480	6.17379	10
	G2019004	F	Juveniles	JPre-training	Pre-Training	11	11	S	long	0.257002	0	480	6.17379	12
	G2019004	F	Juveniles	JPre-training	Pre-Training	12	12	S	long	0.257002	1	143	4.96284	1
	G2019004	F	Juveniles	JTraining	S-Training	13	1	S	long	0.257002	1	60	4.09434	0	404.94
	G2019004	F	Juveniles	JTraining	S-Training	14	2	N	short	0.257002	0	480	6.17379	11	1474.2
	G2019004	F	Juveniles	JTraining	S-Training	15	3	E	long	0.257002	1	64	4.15888	1	520.43
	G2019004	F	Juveniles	JTraining		16	4	W	short	0.257002	1	418	6.03548	12
	G2019004	F	Juveniles	JTraining		17	5	S	long	0.257002	1	12	2.48491	0
	G2019004	F	Juveniles	JTraining		18	6	N	short	0.257002	0	480	6.17379	5
	G2019004	F	Juveniles	JTraining		19	7	E	long	0.257002	1	218	5.3845	1
	G2019004	F	Juveniles	JTraining		20	8	W	short	0.257002	1	3	1.09861	0
	G2019004	F	Juveniles	JTraining		21	9	S	long	0.257002	0	480	6.17379	8
	G2019004	F	Juveniles	JTraining		22	10	N	short	0.257002	1	74	4.30407	1
	G2019004	F	Juveniles	JTraining		23	11	E	long	0.257002	1	102	4.62497	1
	G2019004	F	Juveniles	JTraining		24	12	W	short	0.257002	0	480	6.17379	10
	G2019004	F	Juveniles	JTraining		25	13	S	long	0.257002	0	480	6.17379	21
	G2019004	F	Juveniles	JTraining		26	14	N	short	0.257002	0	480	6.17379	2
	G2019004	F	Juveniles	JTraining		27	15	E	long	0.257002	0	480	6.17379	4
	G2019004	F	Juveniles	JTraining		28	16	W	short	0.257002	1	292	5.67675	3
	G2019004	F	Juveniles	JTraining		29	17	S	long	0.257002	1	240	5.48064	3
	G2019004	F	Juveniles	JTraining	F-Training	30	18	N	short	0.257002	1	210	5.34711	3	595.17
	G2019004	F	Juveniles	JTraining	F-Training	31	19	E	long	0.257002	1	172	5.14749	3	689.6
	G2019004	F	Juveniles	JTraining	F-Training	32	20	W	short	0.257002	0	480	6.17379	38	678.94
	G2019004	F	Subadults	SRe-training	Memory test 1	33	1	W	short	0.304079	1	259	5.55683	9	685.17
	G2019004	F	Subadults	SRe-training	Memory test 1	34	2	S	long	0.304079	1	88	4.47734	2	284.07
	G2019004	F	Subadults	SRe-training	Memory test 1	35	3	N	short	0.304079	0	480	6.17379	32	993.48
	G2019004	F	Subadults	SRe-training		36	4	E	long	0.304079	1	235	5.45959	27
	G2019004	F	Subadults	SRe-training		37	5	W	short	0.304079	1	5	1.60944	0
	G2019004	F	Subadults	SRe-training		38	6	S	long	0.304079	1	288	5.66296	8
	G2019004	F	Subadults	SRe-training		39	7	N	short	0.304079	1	206	5.32788	6
	G2019004	F	Subadults	SRe-training		40	8	E	long	0.304079	1	31	3.43399	0
	G2019004	F	Subadults	SRe-training		41	9	W	short	0.304079	1	4	1.38629	0
	G2019004	F	Subadults	SRe-training		42	10	S	long	0.304079	0	480	6.17379	17
	G2019004	F	Adults	ARe-training	Memory test 2	59	1	W	short	0.334065	0	480	6.17379	16	1026.79
	G2019004	F	Adults	ARe-training	Memory test 2	60	2	S	long	0.334065	1	35	3.55535	0	70.44
	G2019004	F	Adults	ARe-training	Memory test 2	61	3	N	short	0.334065	0	480	6.17379	9	901.79
	G2019004	F	Adults	ARe-training		62	4	E	long	0.334065	1	4	1.38629	0
	G2019004	F	Adults	ARe-training		63	5	W	short	0.334065	1	473	6.1591	19
	G2019004	F	Adults	ARe-training		64	6	S	long	0.334065	0	480	6.17379	10
	G2019004	F	Adults	ARe-training		65	7	N	short	0.334065	1	67	4.20469	0
	G2019004	F	Adults	ARe-training		66	8	E	long	0.334065	1	146	4.98361	0
	G2019004	F	Adults	ARe-training		67	9	W	short	0.334065	0	480	6.17379	10
	G2019004	F	Adults	ARe-training		68	10	S	long	0.334065	1	110	4.70048	0
	G2019005	F	Juveniles	JPre-training	Pre-Training	1	1	S	long	0.239453	0	480	6.17379	8
	G2019005	F	Juveniles	JPre-training	Pre-Training	2	2	S	long	0.239453	0	480	6.17379	7
	G2019005	F	Juveniles	JPre-training	Pre-Training	3	3	S	long	0.239453	0	480	6.17379	6
	G2019005	F	Juveniles	JPre-training	Pre-Training	4	4	S	long	0.239453	1	190	5.24702	0
	G2019005	F	Juveniles	JPre-training	Pre-Training	5	5	S	long	0.239453	1	98	4.58497	0
	G2019005	F	Juveniles	JPre-training	Pre-Training	6	6	S	long	0.239453	1	145	4.97673	1
	G2019005	F	Juveniles	JPre-training	Pre-Training	7	7	S	long	0.239453	0	480	6.17379	10
	G2019005	F	Juveniles	JPre-training	Pre-Training	8	8	S	long	0.239453	1	42	3.73767	0
	G2019005	F	Juveniles	JPre-training	Pre-Training	9	9	S	long	0.239453	0	480	6.17379	7
	G2019005	F	Juveniles	JPre-training	Pre-Training	10	10	S	long	0.239453	1	100	4.60517	0
	G2019005	F	Juveniles	JPre-training	Pre-Training	11	11	S	long	0.239453	1	86	4.45435	1
	G2019005	F	Juveniles	JPre-training	Pre-Training	12	12	S	long	0.239453	0	480	6.17379	8
	G2019005	F	Juveniles	JTraining	S-Training	13	1	S	long	0.239453	0	480	6.17379	5	1940.13
	G2019005	F	Juveniles	JTraining	S-Training	14	2	N	short	0.239453	0	480	6.17379	9	1262.22
	G2019005	F	Juveniles	JTraining	S-Training	15	3	E	long	0.239453	1	85	4.44265	1	640.16
	G2019005	F	Juveniles	JTraining		16	4	W	short	0.239453	0	480	6.17379	6
	G2019005	F	Juveniles	JTraining		17	5	S	long	0.239453	0	480	6.17379	11
	G2019005	F	Juveniles	JTraining		18	6	N	short	0.239453	1	225	5.4161	2
	G2019005	F	Juveniles	JTraining		19	7	E	long	0.239453	1	257	5.54908	0
	G2019005	F	Juveniles	JTraining		20	8	W	short	0.239453	1	3	1.09861	0
	G2019005	F	Juveniles	JTraining		21	9	S	long	0.239453	1	440	6.08677	5
	G2019005	F	Juveniles	JTraining		22	10	N	short	0.239453	1	58	4.06044	0
	G2019005	F	Juveniles	JTraining		23	11	E	long	0.239453	1	30	3.4012	0
	G2019005	F	Juveniles	JTraining		24	12	W	short	0.239453	0	480	6.17379	10
	G2019005	F	Juveniles	JTraining		25	13	S	long	0.239453	1	112	4.7185	3
	G2019005	F	Juveniles	JTraining		26	14	N	short	0.239453	0	480	6.17379	3
	G2019005	F	Juveniles	JTraining		27	15	E	long	0.239453	0	480	6.17379	7
	G2019005	F	Juveniles	JTraining		28	16	W	short	0.239453	1	225	5.4161	4
	G2019005	F	Juveniles	JTraining		29	17	S	long	0.239453	1	280	5.63479	0
	G2019005	F	Juveniles	JTraining	F-Training	30	18	N	short	0.239453	1	166	5.11199	0	706.67
	G2019005	F	Juveniles	JTraining	F-Training	31	19	E	long	0.239453	0	480	6.17379	10	1177.75
	G2019005	F	Juveniles	JTraining	F-Training	32	20	W	short	0.239453	1	453	6.11589	37	1018.66
	G2019005	F	Subadults	SRe-training	Memory test 1	33	1	W	short	0.275638	1	425	6.05209	8	1153.92
	G2019005	F	Subadults	SRe-training	Memory test 1	34	2	S	long	0.275638	1	174	5.15906	2	634.68
	G2019005	F	Subadults	SRe-training	Memory test 1	35	3	N	short	0.275638	1	143	4.96284	5	528.62
	G2019005	F	Subadults	SRe-training		36	4	E	long	0.275638	0	480	6.17379	28
	G2019005	F	Subadults	SRe-training		37	5	W	short	0.275638	1	140	4.94164	1
	G2019005	F	Subadults	SRe-training		38	6	S	long	0.275638	1	165	5.10595	4
	G2019005	F	Subadults	SRe-training		39	7	N	short	0.275638	1	209	5.34233	4
	G2019005	F	Subadults	SRe-training		40	8	E	long	0.275638	1	241	5.4848	12
	G2019005	F	Subadults	SRe-training		41	9	W	short	0.275638	0	480	6.17379	31
	G2019005	F	Subadults	SRe-training		42	10	S	long	0.275638	0	480	6.17379	20
	G2019005	F	Adults	ARe-training	Memory test 2	59	1	W	short	0.323789	1	120	4.78749	3	158.83
	G2019005	F	Adults	ARe-training	Memory test 2	60	2	S	long	0.323789	0	480	6.17379	7	1064.97
	G2019005	F	Adults	ARe-training	Memory test 2	61	3	N	short	0.323789	1	205	5.32301	6	494.19
	G2019005	F	Adults	ARe-training		62	4	E	long	0.323789	1	421	6.04263	7
	G2019005	F	Adults	ARe-training		63	5	W	short	0.323789	0	480	6.17379	12
	G2019005	F	Adults	ARe-training		64	6	S	long	0.323789	1	180	5.19296	2
	G2019005	F	Adults	ARe-training		65	7	N	short	0.323789	0	480	6.17379	10
	G2019005	F	Adults	ARe-training		66	8	E	long	0.323789	1	361	5.88888	5
	G2019005	F	Adults	ARe-training		67	9	W	short	0.323789	1	23	3.13549	0
	G2019005	F	Adults	ARe-training		68	10	S	long	0.323789	1	308	5.7301	4
	G2019006	F	Juveniles	JPre-training	Pre-Training	1	1	S	long	0.242804	1	450	6.10925	6
	G2019006	F	Juveniles	JPre-training	Pre-Training	2	2	S	long	0.242804	0	480	6.17379	8
	G2019006	F	Juveniles	JPre-training	Pre-Training	3	3	S	long	0.242804	1	212	5.35659	2
	G2019006	F	Juveniles	JPre-training	Pre-Training	4	4	S	long	0.242804	0	480	6.17379	3
	G2019006	F	Juveniles	JPre-training	Pre-Training	5	5	S	long	0.242804	0	480	6.17379	4
	G2019006	F	Juveniles	JPre-training	Pre-Training	6	6	S	long	0.242804	0	480	6.17379	4
	G2019006	F	Juveniles	JPre-training	Pre-Training	7	7	S	long	0.242804	0	480	6.17379	4
	G2019006	F	Juveniles	JPre-training	Pre-Training	8	8	S	long	0.242804	0	480	6.17379	9
	G2019006	F	Juveniles	JPre-training	Pre-Training	9	9	S	long	0.242804	0	480	6.17379	6
	G2019006	F	Juveniles	JPre-training	Pre-Training	10	10	S	long	0.242804	0	480	6.17379	8
	G2019006	F	Juveniles	JPre-training	Pre-Training	11	11	S	long	0.242804	0	480	6.17379	20
	G2019006	F	Juveniles	JPre-training	Pre-Training	12	12	S	long	0.242804	1	191	5.25227	4
	G2019006	F	Juveniles	JTraining	S-Training	13	1	S	long	0.242804	0	480	6.17379	6	1143.02
	G2019006	F	Juveniles	JTraining	S-Training	14	2	N	short	0.242804	1	9	2.19722	1	3.32
	G2019006	F	Juveniles	JTraining	S-Training	15	3	E	long	0.242804	0	480	6.17379	11	1535.39
	G2019006	F	Juveniles	JTraining		16	4	W	short	0.242804	0	480	6.17379	5
	G2019006	F	Juveniles	JTraining		17	5	S	long	0.242804	0	480	6.17379	4
	G2019006	F	Juveniles	JTraining		18	6	N	short	0.242804	0	480	6.17379	8
	G2019006	F	Juveniles	JTraining		19	7	E	long	0.242804	1	326	5.7869	2
	G2019006	F	Juveniles	JTraining		20	8	W	short	0.242804	1	67	4.20469	3
	G2019006	F	Juveniles	JTraining		21	9	S	long	0.242804	0	480	6.17379	5
	G2019006	F	Juveniles	JTraining		22	10	N	short	0.242804	1	2	0.693147	0
	G2019006	F	Juveniles	JTraining		23	11	E	long	0.242804	1	240	5.48064	1
	G2019006	F	Juveniles	JTraining		24	12	W	short	0.242804	0	480	6.17379	2
	G2019006	F	Juveniles	JTraining		25	13	S	long	0.242804	0	480	6.17379	25
	G2019006	F	Juveniles	JTraining		26	14	N	short	0.242804	1	447	6.10256	1
	G2019006	F	Juveniles	JTraining		27	15	E	long	0.242804	1	240	5.48064	2
	G2019006	F	Juveniles	JTraining		28	16	W	short	0.242804	1	22	3.09104	2
	G2019006	F	Juveniles	JTraining		29	17	S	long	0.242804	1	115	4.74493	0
	G2019006	F	Juveniles	JTraining	F-Training	30	18	N	short	0.242804	1	80	4.38203	1	233.47
	G2019006	F	Juveniles	JTraining	F-Training	31	19	E	long	0.242804	0	480	6.17379	26	1036.62
	G2019006	F	Juveniles	JTraining	F-Training	32	20	W	short	0.242804	0	480	6.17379	18	1178.07
	G2019006	F	Subadults	SRe-training	Memory test 1	33	1	W	short	0.295756	1	129	4.85981	3	263.99
	G2019006	F	Subadults	SRe-training	Memory test 1	34	2	S	long	0.295756	1	83	4.41884	0	271.25
	G2019006	F	Subadults	SRe-training	Memory test 1	35	3	N	short	0.295756	1	3	1.09861	0	20
	G2019006	F	Subadults	SRe-training		36	4	E	long	0.295756	1	400	5.99146	34
	G2019006	F	Subadults	SRe-training		37	5	W	short	0.295756	0	480	6.17379	7
	G2019006	F	Subadults	SRe-training		38	6	S	long	0.295756	1	440	6.08677	6
	G2019006	F	Subadults	SRe-training		39	7	N	short	0.295756	1	10	2.30259	0
	G2019006	F	Subadults	SRe-training		40	8	E	long	0.295756	1	243	5.49306	11
	G2019006	F	Subadults	SRe-training		41	9	W	short	0.295756	1	296	5.69036	13
	G2019006	F	Subadults	SRe-training		42	10	S	long	0.295756	1	290	5.66988	7
	G2019006	F	Adults	ARe-training	Memory test 2	59	1	W	short	0.326946	1	339	5.826	12	788.78
	G2019006	F	Adults	ARe-training	Memory test 2	60	2	S	long	0.326946	1	474	6.16121	8	1383.94
	G2019006	F	Adults	ARe-training	Memory test 2	61	3	N	short	0.326946	1	153	5.03044	3	318.87
	G2019006	F	Adults	ARe-training		62	4	E	long	0.326946	1	16	2.77259	0
	G2019006	F	Adults	ARe-training		63	5	W	short	0.326946	1	208	5.33754	2
	G2019006	F	Adults	ARe-training		64	6	S	long	0.326946	1	479	6.1717	4
	G2019006	F	Adults	ARe-training		65	7	N	short	0.326946	1	312	5.743	2
	G2019006	F	Adults	ARe-training		66	8	E	long	0.326946	1	251	5.52545	1
	G2019006	F	Adults	ARe-training		67	9	W	short	0.326946	0	480	6.17379	6
	G2019006	F	Adults	ARe-training		68	10	S	long	0.326946	0	480	6.17379	8
	G2019008	M	Juveniles	JPre-training	Pre-Training	1	1	S	long	0.266899	1	473	6.1591	11
	G2019008	M	Juveniles	JPre-training	Pre-Training	2	2	S	long	0.266899	0	480	6.17379	11
	G2019008	M	Juveniles	JPre-training	Pre-Training	3	3	S	long	0.266899	1	172	5.14749	2
	G2019008	M	Juveniles	JPre-training	Pre-Training	4	4	S	long	0.266899	0	480	6.17379	8
	G2019008	M	Juveniles	JPre-training	Pre-Training	5	5	S	long	0.266899	1	61	4.11087	0
	G2019008	M	Juveniles	JPre-training	Pre-Training	6	6	S	long	0.266899	0	480	6.17379	8
	G2019008	M	Juveniles	JPre-training	Pre-Training	7	7	S	long	0.266899	0	480	6.17379	9
	G2019008	M	Juveniles	JPre-training	Pre-Training	8	8	S	long	0.266899	0	480	6.17379	16
	G2019008	M	Juveniles	JPre-training	Pre-Training	9	9	S	long	0.266899	0	480	6.17379	13
	G2019008	M	Juveniles	JPre-training	Pre-Training	10	10	S	long	0.266899	1	225	5.4161	5
	G2019008	M	Juveniles	JPre-training	Pre-Training	11	11	S	long	0.266899	1	437	6.07993	16
	G2019008	M	Juveniles	JPre-training	Pre-Training	12	12	S	long	0.266899	1	35	3.55535	0
	G2019008	M	Juveniles	JTraining	S-Training	13	1	S	long	0.266899	0	480	6.17379	7	1061.04
	G2019008	M	Juveniles	JTraining	S-Training	14	2	N	short	0.266899	0	480	6.17379	21	1252.83
	G2019008	M	Juveniles	JTraining	S-Training	15	3	E	long	0.266899	1	371	5.9162	8	1054.83
	G2019008	M	Juveniles	JTraining		16	4	W	short	0.266899	1	53	3.97029	2
	G2019008	M	Juveniles	JTraining		17	5	S	long	0.266899	0	480	6.17379	9
	G2019008	M	Juveniles	JTraining		18	6	N	short	0.266899	0	480	6.17379	5
	G2019008	M	Juveniles	JTraining		19	7	E	long	0.266899	0	480	6.17379	21
	G2019008	M	Juveniles	JTraining		20	8	W	short	0.266899	0	480	6.17379	8
	G2019008	M	Juveniles	JTraining		21	9	S	long	0.266899	1	429	6.06146	29
	G2019008	M	Juveniles	JTraining		22	10	N	short	0.266899	1	195	5.273	5
	G2019008	M	Juveniles	JTraining		23	11	E	long	0.266899	0	480	6.17379	10
	G2019008	M	Juveniles	JTraining		24	12	W	short	0.266899	0	480	6.17379	12
	G2019008	M	Juveniles	JTraining		25	13	S	long	0.266899	1	120	4.78749	2
	G2019008	M	Juveniles	JTraining		26	14	N	short	0.266899	0	480	6.17379	8
	G2019008	M	Juveniles	JTraining		27	15	E	long	0.266899	0	480	6.17379	12
	G2019008	M	Juveniles	JTraining		28	16	W	short	0.266899	1	35	3.55535	2
	G2019008	M	Juveniles	JTraining		29	17	S	long	0.266899	1	55	4.00733	2
	G2019008	M	Juveniles	JTraining	F-Training	30	18	N	short	0.266899	1	294	5.68358	18	853.72
	G2019008	M	Juveniles	JTraining	F-Training	31	19	E	long	0.266899	1	307	5.72685	14	771.6
	G2019008	M	Juveniles	JTraining	F-Training	32	20	W	short	0.266899	0	480	6.17379	15	1067.31
	G2019008	M	Subadults	SRe-training	Memory test 1	33	1	W	short	0.28546	1	415	6.02828	8	767.26
	G2019008	M	Subadults	SRe-training	Memory test 1	34	2	S	long	0.28546	1	102	4.62497	2	375.03
	G2019008	M	Subadults	SRe-training	Memory test 1	35	3	N	short	0.28546	0	480	6.17379	22	1192.37
	G2019008	M	Subadults	SRe-training		36	4	E	long	0.28546	1	4	1.38629	0
	G2019008	M	Subadults	SRe-training		37	5	W	short	0.28546	1	53	3.97029	5
	G2019008	M	Subadults	SRe-training		38	6	S	long	0.28546	1	270	5.59842	4
	G2019008	M	Subadults	SRe-training		39	7	N	short	0.28546	1	162	5.0876	7
	G2019008	M	Subadults	SRe-training		40	8	E	long	0.28546	1	222	5.40268	8
	G2019008	M	Subadults	SRe-training		41	9	W	short	0.28546	0	480	6.17379	27
	G2019008	M	Subadults	SRe-training		42	10	S	long	0.28546	1	230	5.43808	10
	G2019008	M	Adults	ARe-training	Memory test 2	59	1	W	short	0.303212	0	480	6.17379	14	1350.83
	G2019008	M	Adults	ARe-training	Memory test 2	60	2	S	long	0.303212	1	160	5.07517	6	663.08
	G2019008	M	Adults	ARe-training	Memory test 2	61	3	N	short	0.303212	1	37	3.61092	2	120.84
	G2019008	M	Adults	ARe-training		62	4	E	long	0.303212	0	480	6.17379	16
	G2019008	M	Adults	ARe-training		63	5	W	short	0.303212	0	480	6.17379	14
	G2019008	M	Adults	ARe-training		64	6	S	long	0.303212	0	480	6.17379	5
	G2019008	M	Adults	ARe-training		65	7	N	short	0.303212	1	315	5.75257	3
	G2019008	M	Adults	ARe-training		66	8	E	long	0.303212	0	480	6.17379	5
	G2019008	M	Adults	ARe-training		67	9	W	short	0.303212	1	40	3.68888	0
	G2019008	M	Adults	ARe-training		68	10	S	long	0.303212	1	453	6.11589	5
	G2019009	F	Juveniles	JPre-training	Pre-Training	1	1	S	long	0.30767	1	15	2.70805	0
	G2019009	F	Juveniles	JPre-training	Pre-Training	2	2	S	long	0.30767	1	186	5.22575	6
	G2019009	F	Juveniles	JPre-training	Pre-Training	3	3	S	long	0.30767	1	179	5.18739	2
	G2019009	F	Juveniles	JPre-training	Pre-Training	4	4	S	long	0.30767	1	27	3.29584	0
	G2019009	F	Juveniles	JPre-training	Pre-Training	5	5	S	long	0.30767	1	427	6.05678	5
	G2019009	F	Juveniles	JPre-training	Pre-Training	6	6	S	long	0.30767	1	320	5.76832	8
	G2019009	F	Juveniles	JPre-training	Pre-Training	7	7	S	long	0.30767	1	107	4.67283	0
	G2019009	F	Juveniles	JPre-training	Pre-Training	8	8	S	long	0.30767	1	90	4.49981	3
	G2019009	F	Juveniles	JPre-training	Pre-Training	9	9	S	long	0.30767	0	480	6.17379	18
	G2019009	F	Juveniles	JPre-training	Pre-Training	10	10	S	long	0.30767	0	480	6.17379	12
	G2019009	F	Juveniles	JPre-training	Pre-Training	11	11	S	long	0.30767	1	282	5.64191	12
	G2019009	F	Juveniles	JPre-training	Pre-Training	12	12	S	long	0.30767	1	115	4.74493	3
	G2019009	F	Juveniles	JTraining	S-Training	13	1	S	long	0.30767	1	96	4.56435	4	519.58
	G2019009	F	Juveniles	JTraining	S-Training	14	2	N	short	0.30767	1	224	5.41165	14	1192.44
	G2019009	F	Juveniles	JTraining	S-Training	15	3	E	long	0.30767	0	480	6.17379	15	2201.39
	G2019009	F	Juveniles	JTraining		16	4	W	short	0.30767	1	55	4.00733	1
	G2019009	F	Juveniles	JTraining		17	5	S	long	0.30767	1	293	5.68017	8
	G2019009	F	Juveniles	JTraining		18	6	N	short	0.30767	1	120	4.78749	3
	G2019009	F	Juveniles	JTraining		19	7	E	long	0.30767	1	70	4.2485	2
	G2019009	F	Juveniles	JTraining		20	8	W	short	0.30767	1	145	4.97673	8
	G2019009	F	Juveniles	JTraining		21	9	S	long	0.30767	1	139	4.93447	11
	G2019009	F	Juveniles	JTraining		22	10	N	short	0.30767	0	480	6.17379	3
	G2019009	F	Juveniles	JTraining		23	11	E	long	0.30767	1	80	4.38203	1
	G2019009	F	Juveniles	JTraining		24	12	W	short	0.30767	1	129	4.85981	5
	G2019009	F	Juveniles	JTraining		25	13	S	long	0.30767	0	480	6.17379	3
	G2019009	F	Juveniles	JTraining		26	14	N	short	0.30767	1	47	3.85015	0
	G2019009	F	Juveniles	JTraining		27	15	E	long	0.30767	0	480	6.17379	10
	G2019009	F	Juveniles	JTraining		28	16	W	short	0.30767	1	120	4.78749	3
	G2019009	F	Juveniles	JTraining		29	17	S	long	0.30767	1	300	5.70378	3
	G2019009	F	Juveniles	JTraining	F-Training	30	18	N	short	0.30767	1	42	3.73767	4	137.44
	G2019009	F	Juveniles	JTraining	F-Training	31	19	E	long	0.30767	1	189	5.24175	9	818.92
	G2019009	F	Juveniles	JTraining	F-Training	32	20	W	short	0.30767	0	480	6.17379	10	1293.34
	G2019009	F	Subadults	SRe-training	Memory test 1	33	1	W	short	0.292776	1	373	5.92158	5	1068.76
	G2019009	F	Subadults	SRe-training	Memory test 1	34	2	S	long	0.292776	0	480	6.17379	0	814.24
	G2019009	F	Subadults	SRe-training	Memory test 1	35	3	N	short	0.292776	1	39	3.66356	1	237.48
	G2019009	F	Subadults	SRe-training		36	4	E	long	0.292776	1	89	4.48864	3
	G2019009	F	Subadults	SRe-training		37	5	W	short	0.292776	0	480	6.17379	11
	G2019009	F	Subadults	SRe-training		38	6	S	long	0.292776	1	17	2.83321	1
	G2019009	F	Subadults	SRe-training		39	7	N	short	0.292776	1	9	2.19722	1
	G2019009	F	Subadults	SRe-training		40	8	E	long	0.292776	1	111	4.70953	6
	G2019009	F	Subadults	SRe-training		41	9	W	short	0.292776	0	480	6.17379	32
	G2019009	F	Subadults	SRe-training		42	10	S	long	0.292776	0	480	6.17379	12
	G2019009	F	Adults	ARe-training	Memory test 2	59	1	W	short	0.298075	0	480	6.17379	12	1703.74
	G2019009	F	Adults	ARe-training	Memory test 2	60	2	S	long	0.298075	1	230	5.43808	2	586.76
	G2019009	F	Adults	ARe-training	Memory test 2	61	3	N	short	0.298075	1	167	5.11799	3	607.26
	G2019009	F	Adults	ARe-training		62	4	E	long	0.298075	1	188	5.23644	2
	G2019009	F	Adults	ARe-training		63	5	W	short	0.298075	1	35	3.55535	1
	G2019009	F	Adults	ARe-training		64	6	S	long	0.298075	1	178	5.18178	2
	G2019009	F	Adults	ARe-training		65	7	N	short	0.298075	0	480	6.17379	7
	G2019009	F	Adults	ARe-training		66	8	E	long	0.298075	0	480	6.17379	8
	G2019009	F	Adults	ARe-training		67	9	W	short	0.298075	1	220	5.39363	4
	G2019009	F	Adults	ARe-training		68	10	S	long	0.298075	0	480	6.17379	6
	G2019010	M	Juveniles	JPre-training	Pre-Training	1	1	S	long	0.258766	0	480	6.17379	9
	G2019010	M	Juveniles	JPre-training	Pre-Training	2	2	S	long	0.258766	0	480	6.17379	10
	G2019010	M	Juveniles	JPre-training	Pre-Training	3	3	S	long	0.258766	1	60	4.09434	4
	G2019010	M	Juveniles	JPre-training	Pre-Training	4	4	S	long	0.258766	0	480	6.17379	8
	G2019010	M	Juveniles	JPre-training	Pre-Training	5	5	S	long	0.258766	1	197	5.2832	2
	G2019010	M	Juveniles	JPre-training	Pre-Training	6	6	S	long	0.258766	1	75	4.31749	2
	G2019010	M	Juveniles	JPre-training	Pre-Training	7	7	S	long	0.258766	1	45	3.80666	1
	G2019010	M	Juveniles	JPre-training	Pre-Training	8	8	S	long	0.258766	1	265	5.57973	10
	G2019010	M	Juveniles	JPre-training	Pre-Training	9	9	S	long	0.258766	1	255	5.54126	14
	G2019010	M	Juveniles	JPre-training	Pre-Training	10	10	S	long	0.258766	1	98	4.58497	3
	G2019010	M	Juveniles	JPre-training	Pre-Training	11	11	S	long	0.258766	0	480	6.17379	20
	G2019010	M	Juveniles	JPre-training	Pre-Training	12	12	S	long	0.258766	0	480	6.17379	7
	G2019010	M	Juveniles	JTraining	S-Training	13	1	S	long	0.258766	1	150	5.01064	4	471.11
	G2019010	M	Juveniles	JTraining	S-Training	14	2	N	short	0.258766	0	480	6.17379	26	1693.29
	G2019010	M	Juveniles	JTraining	S-Training	15	3	E	long	0.258766	1	402	5.99645	7	1521.49
	G2019010	M	Juveniles	JTraining		16	4	W	short	0.258766	1	176	5.17048	4
	G2019010	M	Juveniles	JTraining		17	5	S	long	0.258766	0	480	6.17379	10
	G2019010	M	Juveniles	JTraining		18	6	N	short	0.258766	1	133	4.89035	4
	G2019010	M	Juveniles	JTraining		19	7	E	long	0.258766	1	292	5.67675	17
	G2019010	M	Juveniles	JTraining		20	8	W	short	0.258766	0	480	6.17379	5
	G2019010	M	Juveniles	JTraining		21	9	S	long	0.258766	1	391	5.96871	28
	G2019010	M	Juveniles	JTraining		22	10	N	short	0.258766	0	480	6.17379	10
	G2019010	M	Juveniles	JTraining		23	11	E	long	0.258766	0	480	6.17379	5
	G2019010	M	Juveniles	JTraining		24	12	W	short	0.258766	0	480	6.17379	17
	G2019010	M	Juveniles	JTraining		25	13	S	long	0.258766	0	480	6.17379	4
	G2019010	M	Juveniles	JTraining		26	14	N	short	0.258766	1	55	4.00733	2
	G2019010	M	Juveniles	JTraining		27	15	E	long	0.258766	0	480	6.17379	14
	G2019010	M	Juveniles	JTraining		28	16	W	short	0.258766	1	165	5.10595	7
	G2019010	M	Juveniles	JTraining		29	17	S	long	0.258766	1	200	5.29832	12
	G2019010	M	Juveniles	JTraining	F-Training	30	18	N	short	0.258766	1	90	4.49981	12	265.13
	G2019010	M	Juveniles	JTraining	F-Training	31	19	E	long	0.258766	1	197	5.2832	19	480.81
	G2019010	M	Juveniles	JTraining	F-Training	32	20	W	short	0.258766	1	405	6.00389	17	873.52
	G2019010	M	Subadults	SRe-training	Memory test 1	33	1	W	short	0.291838	0	480	6.17379	12	738.96
	G2019010	M	Subadults	SRe-training	Memory test 1	34	2	S	long	0.291838	1	290	5.66988	5	702.35
	G2019010	M	Subadults	SRe-training	Memory test 1	35	3	N	short	0.291838	1	95	4.55388	7	283.28
	G2019010	M	Subadults	SRe-training		36	4	E	long	0.291838	1	65	4.17439	4
	G2019010	M	Subadults	SRe-training		37	5	W	short	0.291838	1	46	3.82864	6
	G2019010	M	Subadults	SRe-training		38	6	S	long	0.291838	1	30	3.4012	1
	G2019010	M	Subadults	SRe-training		39	7	N	short	0.291838	1	218	5.3845	8
	G2019010	M	Subadults	SRe-training		40	8	E	long	0.291838	1	67	4.20469	8
	G2019010	M	Subadults	SRe-training		41	9	W	short	0.291838	1	163	5.09375	13
	G2019010	M	Subadults	SRe-training		42	10	S	long	0.291838	1	435	6.07535	14
	G2019010	M	Adults	ARe-training	Memory test 2	59	1	W	short	0.309248	1	75	4.31749	12	220.94
	G2019010	M	Adults	ARe-training	Memory test 2	60	2	S	long	0.309248	1	111	4.70953	4	231.94
	G2019010	M	Adults	ARe-training	Memory test 2	61	3	N	short	0.309248	1	389	5.96358	15	955.02
	G2019010	M	Adults	ARe-training		62	4	E	long	0.309248	1	214	5.36598	7
	G2019010	M	Adults	ARe-training		63	5	W	short	0.309248	0	480	6.17379	8
	G2019010	M	Adults	ARe-training		64	6	S	long	0.309248	0	480	6.17379	16
	G2019010	M	Adults	ARe-training		65	7	N	short	0.309248	0	480	6.17379	10
	G2019010	M	Adults	ARe-training		66	8	E	long	0.309248	1	57	4.04305	5
	G2019010	M	Adults	ARe-training		67	9	W	short	0.309248	1	216	5.37528	6
	G2019010	M	Adults	ARe-training		68	10	S	long	0.309248	0	480	6.17379	15
	G2019011	M	Juveniles	JPre-training	Pre-Training	1	1	S	long	0.296769	1	300	5.70378	0
	G2019011	M	Juveniles	JPre-training	Pre-Training	2	2	S	long	0.296769	0	480	6.17379	7
	G2019011	M	Juveniles	JPre-training	Pre-Training	3	3	S	long	0.296769	0	480	6.17379	0
	G2019011	M	Juveniles	JPre-training	Pre-Training	4	4	S	long	0.296769	0	480	6.17379	0
	G2019011	M	Juveniles	JPre-training	Pre-Training	5	5	S	long	0.296769	1	165	5.10595	1
	G2019011	M	Juveniles	JPre-training	Pre-Training	6	6	S	long	0.296769	1	29	3.3673	0
	G2019011	M	Juveniles	JPre-training	Pre-Training	7	7	S	long	0.296769	0	480	6.17379	2
	G2019011	M	Juveniles	JPre-training	Pre-Training	8	8	S	long	0.296769	1	156	5.04986	2
	G2019011	M	Juveniles	JPre-training	Pre-Training	9	9	S	long	0.296769	1	3	1.09861	0
	G2019011	M	Juveniles	JPre-training	Pre-Training	10	10	S	long	0.296769	1	361	5.88888	7
	G2019011	M	Juveniles	JPre-training	Pre-Training	11	11	S	long	0.296769	1	264	5.57595	7
	G2019011	M	Juveniles	JPre-training	Pre-Training	12	12	S	long	0.296769	1	303	5.71373	2
	G2019011	M	Juveniles	JTraining	S-Training	13	1	S	long	0.296769	1	157	5.05625	3	552.07
	G2019011	M	Juveniles	JTraining	S-Training	14	2	N	short	0.296769	0	480	6.17379	4	1025.83
	G2019011	M	Juveniles	JTraining	S-Training	15	3	E	long	0.296769	1	369	5.9108	2	939.45
	G2019011	M	Juveniles	JTraining		16	4	W	short	0.296769	1	5	1.60944	1
	G2019011	M	Juveniles	JTraining		17	5	S	long	0.296769	1	187	5.23111	2
	G2019011	M	Juveniles	JTraining		18	6	N	short	0.296769	0	480	6.17379	5
	G2019011	M	Juveniles	JTraining		19	7	E	long	0.296769	0	480	6.17379	3
	G2019011	M	Juveniles	JTraining		20	8	W	short	0.296769	1	445	6.09807	6
	G2019011	M	Juveniles	JTraining		21	9	S	long	0.296769	1	142	4.95583	3
	G2019011	M	Juveniles	JTraining		22	10	N	short	0.296769	1	136	4.91265	7
	G2019011	M	Juveniles	JTraining		23	11	E	long	0.296769	0	480	6.17379	8
	G2019011	M	Juveniles	JTraining		24	12	W	short	0.296769	1	16	2.77259	1
	G2019011	M	Juveniles	JTraining		25	13	S	long	0.296769	0	480	6.17379	7
	G2019011	M	Juveniles	JTraining		26	14	N	short	0.296769	1	315	5.75257	4
	G2019011	M	Juveniles	JTraining		27	15	E	long	0.296769	1	170	5.1358	0
	G2019011	M	Juveniles	JTraining		28	16	W	short	0.296769	0	480	6.17379	12
	G2019011	M	Juveniles	JTraining		29	17	S	long	0.296769	1	279	5.63121	25
	G2019011	M	Juveniles	JTraining	F-Training	30	18	N	short	0.296769	1	79	4.36945	2	220.36
	G2019011	M	Juveniles	JTraining	F-Training	31	19	E	long	0.296769	1	165	5.10595	2	302.99
	G2019011	M	Juveniles	JTraining	F-Training	32	20	W	short	0.296769	1	50	3.91202	2	22.96
	G2019011	M	Subadults	SRe-training	Memory test 1	33	1	W	short	0.276567	1	200	5.29832	3	853.81
	G2019011	M	Subadults	SRe-training	Memory test 1	34	2	S	long	0.276567	1	444	6.09582	10	1069.68
	G2019011	M	Subadults	SRe-training	Memory test 1	35	3	N	short	0.276567	1	10	2.30259	2	60
	G2019011	M	Subadults	SRe-training		36	4	E	long	0.276567	1	163	5.09375	12
	G2019011	M	Subadults	SRe-training		37	5	W	short	0.276567	0	480	6.17379	9
	G2019011	M	Subadults	SRe-training		38	6	S	long	0.276567	0	480	6.17379	7
	G2019011	M	Subadults	SRe-training		39	7	N	short	0.276567	1	44	3.78419	2
	G2019011	M	Subadults	SRe-training		40	8	E	long	0.276567	1	431	6.06611	26
	G2019011	M	Subadults	SRe-training		41	9	W	short	0.276567	1	300	5.70378	18
	G2019011	M	Subadults	SRe-training		42	10	S	long	0.276567	1	50	3.91202	0
	G2019011	M	Adults	ARe-training	Memory test 2	59	1	W	short	0.316903	0	480	6.17379	6	1512.93
	G2019011	M	Adults	ARe-training	Memory test 2	60	2	S	long	0.316903	1	354	5.8693	2	1201.18
	G2019011	M	Adults	ARe-training	Memory test 2	61	3	N	short	0.316903	1	460	6.13123	8	1267.13
	G2019011	M	Adults	ARe-training		62	4	E	long	0.316903	1	471	6.15486	4
	G2019011	M	Adults	ARe-training		63	5	W	short	0.316903	1	93	4.5326	2
	G2019011	M	Adults	ARe-training		64	6	S	long	0.316903	1	50	3.91202	0
	G2019011	M	Adults	ARe-training		65	7	N	short	0.316903	0	480	6.17379	8
	G2019011	M	Adults	ARe-training		66	8	E	long	0.316903	1	423	6.04737	8
	G2019011	M	Adults	ARe-training		67	9	W	short	0.316903	1	328	5.79301	4
	G2019011	M	Adults	ARe-training		68	10	S	long	0.316903	1	46	3.82864	1
	G2019012	M	Juveniles	JPre-training	Pre-Training	1	1	S	long	0.27914	0	480	6.17379	6
	G2019012	M	Juveniles	JPre-training	Pre-Training	2	2	S	long	0.27914	0	480	6.17379	4
	G2019012	M	Juveniles	JPre-training	Pre-Training	3	3	S	long	0.27914	1	33	3.49651	1
	G2019012	M	Juveniles	JPre-training	Pre-Training	4	4	S	long	0.27914	0	480	6.17379	13
	G2019012	M	Juveniles	JPre-training	Pre-Training	5	5	S	long	0.27914	0	480	6.17379	5
	G2019012	M	Juveniles	JPre-training	Pre-Training	6	6	S	long	0.27914	0	480	6.17379	6
	G2019012	M	Juveniles	JPre-training	Pre-Training	7	7	S	long	0.27914	0	480	6.17379	3
	G2019012	M	Juveniles	JPre-training	Pre-Training	8	8	S	long	0.27914	1	322	5.77455	2
	G2019012	M	Juveniles	JPre-training	Pre-Training	9	9	S	long	0.27914	0	480	6.17379	9
	G2019012	M	Juveniles	JPre-training	Pre-Training	10	10	S	long	0.27914	1	399	5.98896	3
	G2019012	M	Juveniles	JPre-training	Pre-Training	11	11	S	long	0.27914	1	153	5.03044	7
	G2019012	M	Juveniles	JPre-training	Pre-Training	12	12	S	long	0.27914	0	480	6.17379	18
	G2019012	M	Juveniles	JTraining	S-Training	13	1	S	long	0.27914	1	302	5.71043	15	1114.9
	G2019012	M	Juveniles	JTraining	S-Training	14	2	N	short	0.27914	0	480	6.17379	5	1103.38
	G2019012	M	Juveniles	JTraining	S-Training	15	3	E	long	0.27914	0	480	6.17379	16	1208.54
	G2019012	M	Juveniles	JTraining		16	4	W	short	0.27914	0	480	6.17379	5
	G2019012	M	Juveniles	JTraining		17	5	S	long	0.27914	0	480	6.17379	12
	G2019012	M	Juveniles	JTraining		18	6	N	short	0.27914	0	480	6.17379	7
	G2019012	M	Juveniles	JTraining		19	7	E	long	0.27914	1	425	6.05209	7
	G2019012	M	Juveniles	JTraining		20	8	W	short	0.27914	1	436	6.07764	12
	G2019012	M	Juveniles	JTraining		21	9	S	long	0.27914	0	480	6.17379	23
	G2019012	M	Juveniles	JTraining		22	10	N	short	0.27914	0	480	6.17379	20
	G2019012	M	Juveniles	JTraining		23	11	E	long	0.27914	0	480	6.17379	14
	G2019012	M	Juveniles	JTraining		24	12	W	short	0.27914	0	480	6.17379	6
	G2019012	M	Juveniles	JTraining		25	13	S	long	0.27914	1	476	6.16542	11
	G2019012	M	Juveniles	JTraining		26	14	N	short	0.27914	0	480	6.17379	5
	G2019012	M	Juveniles	JTraining		27	15	E	long	0.27914	1	390	5.96615	8
	G2019012	M	Juveniles	JTraining		28	16	W	short	0.27914	0	480	6.17379	26
	G2019012	M	Juveniles	JTraining		29	17	S	long	0.27914	1	254	5.53733	13
	G2019012	M	Juveniles	JTraining	F-Training	30	18	N	short	0.27914	0	480	6.17379	22	775.02
	G2019012	M	Juveniles	JTraining	F-Training	31	19	E	long	0.27914	0	480	6.17379	20	605.26
	G2019012	M	Juveniles	JTraining	F-Training	32	20	W	short	0.27914	0	480	6.17379	20	520.38
	G2019012	M	Subadults	SRe-training	Memory test 1	33	1	W	short	0.269158	1	3	1.09861	0	21.35
	G2019012	M	Subadults	SRe-training	Memory test 1	34	2	S	long	0.269158	0	480	6.17379	8	1026.25
	G2019012	M	Subadults	SRe-training	Memory test 1	35	3	N	short	0.269158	0	480	6.17379	21	827.81
	G2019012	M	Subadults	SRe-training		36	4	E	long	0.269158	1	326	5.7869	21
	G2019012	M	Subadults	SRe-training		37	5	W	short	0.269158	1	440	6.08677	7
	G2019012	M	Subadults	SRe-training		38	6	S	long	0.269158	0	480	6.17379	11
	G2019012	M	Subadults	SRe-training		39	7	N	short	0.269158	1	3	1.09861	0
	G2019012	M	Subadults	SRe-training		40	8	E	long	0.269158	0	480	6.17379	29
	G2019012	M	Subadults	SRe-training		41	9	W	short	0.269158	1	10	2.30259	4
	G2019012	M	Subadults	SRe-training		42	10	S	long	0.269158	0	480	6.17379	20
	G2019012	M	Adults	ARe-training	Memory test 2	59	1	W	short	0.32558	1	479	6.1717	10	954.98
	G2019012	M	Adults	ARe-training	Memory test 2	60	2	S	long	0.32558	1	85	4.44265	1	190.42
	G2019012	M	Adults	ARe-training	Memory test 2	61	3	N	short	0.32558	0	480	6.17379	11	964.74
	G2019012	M	Adults	ARe-training		62	4	E	long	0.32558	0	480	6.17379	9
	G2019012	M	Adults	ARe-training		63	5	W	short	0.32558	0	480	6.17379	11
	G2019012	M	Adults	ARe-training		64	6	S	long	0.32558	0	480	6.17379	10
	G2019012	M	Adults	ARe-training		65	7	N	short	0.32558	0	480	6.17379	10
	G2019012	M	Adults	ARe-training		66	8	E	long	0.32558	1	25	3.21888	0
	G2019012	M	Adults	ARe-training		67	9	W	short	0.32558	1	350	5.85793	5
	G2019012	M	Adults	ARe-training		68	10	S	long	0.32558	0	480	6.17379	8
	G2019013	F	Juveniles	JPre-training	Pre-Training	1	1	S	long	0.313371	0	480	6.17379	6
	G2019013	F	Juveniles	JPre-training	Pre-Training	2	2	S	long	0.313371	1	365	5.8999	2
	G2019013	F	Juveniles	JPre-training	Pre-Training	3	3	S	long	0.313371	0	480	6.17379	3
	G2019013	F	Juveniles	JPre-training	Pre-Training	4	4	S	long	0.313371	0	480	6.17379	9
	G2019013	F	Juveniles	JPre-training	Pre-Training	5	5	S	long	0.313371	0	480	6.17379	6
	G2019013	F	Juveniles	JPre-training	Pre-Training	6	6	S	long	0.313371	1	56	4.02535	2
	G2019013	F	Juveniles	JPre-training	Pre-Training	7	7	S	long	0.313371	1	362	5.89164	8
	G2019013	F	Juveniles	JPre-training	Pre-Training	8	8	S	long	0.313371	0	480	6.17379	6
	G2019013	F	Juveniles	JPre-training	Pre-Training	9	9	S	long	0.313371	1	71	4.26268	3
	G2019013	F	Juveniles	JPre-training	Pre-Training	10	10	S	long	0.313371	1	235	5.45959	5
	G2019013	F	Juveniles	JPre-training	Pre-Training	11	11	S	long	0.313371	1	141	4.94876	4
	G2019013	F	Juveniles	JPre-training	Pre-Training	12	12	S	long	0.313371	0	480	6.17379	7
	G2019013	F	Juveniles	JTraining	S-Training	13	1	S	long	0.313371	0	480	6.17379	20	1301.69
	G2019013	F	Juveniles	JTraining	S-Training	14	2	N	short	0.313371	1	88	4.47734	3	182.84
	G2019013	F	Juveniles	JTraining	S-Training	15	3	E	long	0.313371	1	260	5.56068	6	1083.7
	G2019013	F	Juveniles	JTraining		16	4	W	short	0.313371	1	139	4.93447	5
	G2019013	F	Juveniles	JTraining		17	5	S	long	0.313371	1	175	5.16479	13
	G2019013	F	Juveniles	JTraining		18	6	N	short	0.313371	1	135	4.90527	4
	G2019013	F	Juveniles	JTraining		19	7	E	long	0.313371	1	83	4.41884	5
	G2019013	F	Juveniles	JTraining		20	8	W	short	0.313371	0	480	6.17379	19
	G2019013	F	Juveniles	JTraining		21	9	S	long	0.313371	0	480	6.17379	18
	G2019013	F	Juveniles	JTraining		22	10	N	short	0.313371	0	480	6.17379	23
	G2019013	F	Juveniles	JTraining		23	11	E	long	0.313371	1	462	6.13556	16
	G2019013	F	Juveniles	JTraining		24	12	W	short	0.313371	1	33	3.49651	2
	G2019013	F	Juveniles	JTraining		25	13	S	long	0.313371	1	347	5.84932	12
	G2019013	F	Juveniles	JTraining		26	14	N	short	0.313371	1	420	6.04025	10
	G2019013	F	Juveniles	JTraining		27	15	E	long	0.313371	1	375	5.92693	10
	G2019013	F	Juveniles	JTraining		28	16	W	short	0.313371	0	480	6.17379	21
	G2019013	F	Juveniles	JTraining		29	17	S	long	0.313371	1	479	6.1717	25
	G2019013	F	Juveniles	JTraining	F-Training	30	18	N	short	0.313371	1	174	5.15906	14	510.81
	G2019013	F	Juveniles	JTraining	F-Training	31	19	E	long	0.313371	1	150	5.01064	11	141.24
	G2019013	F	Juveniles	JTraining	F-Training	32	20	W	short	0.313371	0	480	6.17379	15	657.53
	G2019013	F	Subadults	SRe-training	Memory test 1	33	1	W	short	0.284014	1	55	4.00733	0	100.21
	G2019013	F	Subadults	SRe-training	Memory test 1	34	2	S	long	0.284014	1	465	6.14204	15	798.43
	G2019013	F	Subadults	SRe-training	Memory test 1	35	3	N	short	0.284014	1	303	5.71373	17	592.37
	G2019013	F	Subadults	SRe-training		36	4	E	long	0.284014	1	117	4.76217	6
	G2019013	F	Subadults	SRe-training		37	5	W	short	0.284014	1	15	2.70805	1
	G2019013	F	Subadults	SRe-training		38	6	S	long	0.284014	0	480	6.17379	15
	G2019013	F	Subadults	SRe-training		39	7	N	short	0.284014	0	480	6.17379	13
	G2019013	F	Subadults	SRe-training		40	8	E	long	0.284014	1	351	5.86079	26
	G2019013	F	Subadults	SRe-training		41	9	W	short	0.284014	1	14	2.63906	5
	G2019013	F	Subadults	SRe-training		42	10	S	long	0.284014	1	5	1.60944	0
	G2019013	F	Adults	ARe-training	Memory test 2	59	1	W	short	0.32047	1	282	5.64191	5	484.39
	G2019013	F	Adults	ARe-training	Memory test 2	60	2	S	long	0.32047	0	480	6.17379	2	1310.13
	G2019013	F	Adults	ARe-training	Memory test 2	61	3	N	short	0.32047	0	480	6.17379	12	1026.91
	G2019013	F	Adults	ARe-training		62	4	E	long	0.32047	1	67	4.20469	1
	G2019013	F	Adults	ARe-training		63	5	W	short	0.32047	0	480	6.17379	5
	G2019013	F	Adults	ARe-training		64	6	S	long	0.32047	1	184	5.21494	3
	G2019013	F	Adults	ARe-training		65	7	N	short	0.32047	1	15	2.70805	0
	G2019013	F	Adults	ARe-training		66	8	E	long	0.32047	1	107	4.67283	2
	G2019013	F	Adults	ARe-training		67	9	W	short	0.32047	1	339	5.826	2
	G2019013	F	Adults	ARe-training		68	10	S	long	0.32047	0	480	6.17379	10
	G2019014	M	Juveniles	JPre-training	Pre-Training	1	1	S	long	0.293134	0	480	6.17379	2
	G2019014	M	Juveniles	JPre-training	Pre-Training	2	2	S	long	0.293134	0	480	6.17379	2
	G2019014	M	Juveniles	JPre-training	Pre-Training	3	3	S	long	0.293134	1	176	5.17048	0
	G2019014	M	Juveniles	JPre-training	Pre-Training	4	4	S	long	0.293134	0	480	6.17379	4
	G2019014	M	Juveniles	JPre-training	Pre-Training	5	5	S	long	0.293134	0	480	6.17379	5
	G2019014	M	Juveniles	JPre-training	Pre-Training	6	6	S	long	0.293134	1	18	2.89037	0
	G2019014	M	Juveniles	JPre-training	Pre-Training	7	7	S	long	0.293134	0	480	6.17379	7
	G2019014	M	Juveniles	JPre-training	Pre-Training	8	8	S	long	0.293134	0	480	6.17379	1
	G2019014	M	Juveniles	JPre-training	Pre-Training	9	9	S	long	0.293134	0	480	6.17379	20
	G2019014	M	Juveniles	JPre-training	Pre-Training	10	10	S	long	0.293134	0	480	6.17379	18
	G2019014	M	Juveniles	JPre-training	Pre-Training	11	11	S	long	0.293134	1	231	5.44242	8
	G2019014	M	Juveniles	JPre-training	Pre-Training	12	12	S	long	0.293134	0	480	6.17379	23
	G2019014	M	Juveniles	JTraining	S-Training	13	1	S	long	0.293134	0	480	6.17379	27	1637.01
	G2019014	M	Juveniles	JTraining	S-Training	14	2	N	short	0.293134	0	480	6.17379	6	1340.97
	G2019014	M	Juveniles	JTraining	S-Training	15	3	E	long	0.293134	0	480	6.17379	11	1250.16
	G2019014	M	Juveniles	JTraining		16	4	W	short	0.293134	0	480	6.17379	5
	G2019014	M	Juveniles	JTraining		17	5	S	long	0.293134	0	480	6.17379	9
	G2019014	M	Juveniles	JTraining		18	6	N	short	0.293134	1	255	5.54126	4
	G2019014	M	Juveniles	JTraining		19	7	E	long	0.293134	1	350	5.85793	8
	G2019014	M	Juveniles	JTraining		20	8	W	short	0.293134	0	480	6.17379	25
	G2019014	M	Juveniles	JTraining		21	9	S	long	0.293134	0	480	6.17379	25
	G2019014	M	Juveniles	JTraining		22	10	N	short	0.293134	1	314	5.74939	34
	G2019014	M	Juveniles	JTraining		23	11	E	long	0.293134	1	470	6.15273	12
	G2019014	M	Juveniles	JTraining		24	12	W	short	0.293134	1	139	4.93447	5
	G2019014	M	Juveniles	JTraining		25	13	S	long	0.293134	1	95	4.55388	1
	G2019014	M	Juveniles	JTraining		26	14	N	short	0.293134	0	480	6.17379	10
	G2019014	M	Juveniles	JTraining		27	15	E	long	0.293134	0	480	6.17379	8
	G2019014	M	Juveniles	JTraining		28	16	W	short	0.293134	0	480	6.17379	25
	G2019014	M	Juveniles	JTraining		29	17	S	long	0.293134	0	480	6.17379	10
	G2019014	M	Juveniles	JTraining	F-Training	30	18	N	short	0.293134	0	480	6.17379	13	767.04
	G2019014	M	Juveniles	JTraining	F-Training	31	19	E	long	0.293134	0	480	6.17379	6	488.89
	G2019014	M	Juveniles	JTraining	F-Training	32	20	W	short	0.293134	0	480	6.17379	13	718.07
	G2019014	M	Subadults	SRe-training	Memory test 1	33	1	W	short	0.293825	0	480	6.17379	8	1346.82
	G2019014	M	Subadults	SRe-training	Memory test 1	34	2	S	long	0.293825	0	480	6.17379	12	1064.59
	G2019014	M	Subadults	SRe-training	Memory test 1	35	3	N	short	0.293825	1	347	5.84932	19	782.38
	G2019014	M	Subadults	SRe-training		36	4	E	long	0.293825	1	190	5.24702	18
	G2019014	M	Subadults	SRe-training		37	5	W	short	0.293825	0	480	6.17379	10
	G2019014	M	Subadults	SRe-training		38	6	S	long	0.293825	0	480	6.17379	17
	G2019014	M	Subadults	SRe-training		39	7	N	short	0.293825	1	121	4.79579	1
	G2019014	M	Subadults	SRe-training		40	8	E	long	0.293825	0	480	6.17379	32
	G2019014	M	Subadults	SRe-training		41	9	W	short	0.293825	0	480	6.17379	19
	G2019014	M	Subadults	SRe-training		42	10	S	long	0.293825	0	480	6.17379	7
	G2019014	M	Adults	ARe-training	Memory test 2	59	1	W	short	0.336317	0	480	6.17379	6	1821.83
	G2019014	M	Adults	ARe-training	Memory test 2	60	2	S	long	0.336317	1	87	4.46591	0	318.92
	G2019014	M	Adults	ARe-training	Memory test 2	61	3	N	short	0.336317	0	480	6.17379	8	1129.54
	G2019014	M	Adults	ARe-training		62	4	E	long	0.336317	0	480	6.17379	8
	G2019014	M	Adults	ARe-training		63	5	W	short	0.336317	1	220	5.39363	7
	G2019014	M	Adults	ARe-training		64	6	S	long	0.336317	0	480	6.17379	9
	G2019014	M	Adults	ARe-training		65	7	N	short	0.336317	1	465	6.14204	5
	G2019014	M	Adults	ARe-training		66	8	E	long	0.336317	1	40	3.68888	1
	G2019014	M	Adults	ARe-training		67	9	W	short	0.336317	1	243	5.49306	3
	G2019014	M	Adults	ARe-training		68	10	S	long	0.336317	0	480	6.17379	6
	G2019015	F	Juveniles	JPre-training	Pre-Training	1	1	S	long	0.275513	0	480	6.17379	12
	G2019015	F	Juveniles	JPre-training	Pre-Training	2	2	S	long	0.275513	1	395	5.97889	9
	G2019015	F	Juveniles	JPre-training	Pre-Training	3	3	S	long	0.275513	1	87	4.46591	3
	G2019015	F	Juveniles	JPre-training	Pre-Training	4	4	S	long	0.275513	1	478	6.16961	13
	G2019015	F	Juveniles	JPre-training	Pre-Training	5	5	S	long	0.275513	0	480	6.17379	8
	G2019015	F	Juveniles	JPre-training	Pre-Training	6	6	S	long	0.275513	0	480	6.17379	19
	G2019015	F	Juveniles	JPre-training	Pre-Training	7	7	S	long	0.275513	0	480	6.17379	12
	G2019015	F	Juveniles	JPre-training	Pre-Training	8	8	S	long	0.275513	0	480	6.17379	7
	G2019015	F	Juveniles	JPre-training	Pre-Training	9	9	S	long	0.275513	1	196	5.27811	11
	G2019015	F	Juveniles	JPre-training	Pre-Training	10	10	S	long	0.275513	1	135	4.90527	5
	G2019015	F	Juveniles	JPre-training	Pre-Training	11	11	S	long	0.275513	1	28	3.3322	1
	G2019015	F	Juveniles	JPre-training	Pre-Training	12	12	S	long	0.275513	1	34	3.52636	4
	G2019015	F	Juveniles	JTraining	S-Training	13	1	S	long	0.275513	0	480	6.17379	22	1233.41
	G2019015	F	Juveniles	JTraining	S-Training	14	2	N	short	0.275513	0	480	6.17379	12	1190.39
	G2019015	F	Juveniles	JTraining	S-Training	15	3	E	long	0.275513	0	480	6.17379	9	1091.39
	G2019015	F	Juveniles	JTraining		16	4	W	short	0.275513	0	480	6.17379	12
	G2019015	F	Juveniles	JTraining		17	5	S	long	0.275513	1	165	5.10595	11
	G2019015	F	Juveniles	JTraining		18	6	N	short	0.275513	0	480	6.17379	7
	G2019015	F	Juveniles	JTraining		19	7	E	long	0.275513	0	480	6.17379	9
	G2019015	F	Juveniles	JTraining		20	8	W	short	0.275513	1	459	6.12905	25
	G2019015	F	Juveniles	JTraining		21	9	S	long	0.275513	0	480	6.17379	25
	G2019015	F	Juveniles	JTraining		22	10	N	short	0.275513	0	480	6.17379	30
	G2019015	F	Juveniles	JTraining		23	11	E	long	0.275513	0	480	6.17379	21
	G2019015	F	Juveniles	JTraining		24	12	W	short	0.275513	0	480	6.17379	18
	G2019015	F	Juveniles	JTraining		25	13	S	long	0.275513	0	480	6.17379	20
	G2019015	F	Juveniles	JTraining		26	14	N	short	0.275513	0	480	6.17379	12
	G2019015	F	Juveniles	JTraining		27	15	E	long	0.275513	0	480	6.17379	20
	G2019015	F	Juveniles	JTraining		28	16	W	short	0.275513	0	480	6.17379	32
	G2019015	F	Juveniles	JTraining		29	17	S	long	0.275513	0	480	6.17379	25
	G2019015	F	Juveniles	JTraining	F-Training	30	18	N	short	0.275513	1	383	5.94803	36	707.25
	G2019015	F	Juveniles	JTraining	F-Training	31	19	E	long	0.275513	1	300	5.70378	13	304.17
	G2019015	F	Juveniles	JTraining	F-Training	32	20	W	short	0.275513	1	15	2.70805	2	57.6
	G2019015	F	Subadults	SRe-training	Memory test 1	33	1	W	short	0.318843	1	123	4.81218	2	322.25
	G2019015	F	Subadults	SRe-training	Memory test 1	34	2	S	long	0.318843	0	480	6.17379	20	1123.82
	G2019015	F	Subadults	SRe-training	Memory test 1	35	3	N	short	0.318843	0	480	6.17379	33	638.47
	G2019015	F	Subadults	SRe-training		36	4	E	long	0.318843	1	222	5.40268	24
	G2019015	F	Subadults	SRe-training		37	5	W	short	0.318843	1	143	4.96284	2
	G2019015	F	Subadults	SRe-training		38	6	S	long	0.318843	1	210	5.34711	3
	G2019015	F	Subadults	SRe-training		39	7	N	short	0.318843	1	355	5.87212	29
	G2019015	F	Subadults	SRe-training		40	8	E	long	0.318843	1	138	4.92725	11
	G2019015	F	Subadults	SRe-training		41	9	W	short	0.318843	1	6	1.79176	1
	G2019015	F	Subadults	SRe-training		42	10	S	long	0.318843	1	10	2.30259	2
	G2019015	F	Adults	ARe-training	Memory test 2	59	1	W	short	0.341736	0	480	6.17379	27	769.97
	G2019015	F	Adults	ARe-training	Memory test 2	60	2	S	long	0.341736	0	480	6.17379	23	1007.38
	G2019015	F	Adults	ARe-training	Memory test 2	61	3	N	short	0.341736	0	480	6.17379	17	731.67
	G2019015	F	Adults	ARe-training		62	4	E	long	0.341736	0	480	6.17379	15
	G2019015	F	Adults	ARe-training		63	5	W	short	0.341736	0	480	6.17379	25
	G2019015	F	Adults	ARe-training		64	6	S	long	0.341736	0	480	6.17379	20
	G2019015	F	Adults	ARe-training		65	7	N	short	0.341736	1	255	5.54126	8
	G2019015	F	Adults	ARe-training		66	8	E	long	0.341736	1	135	4.90527	7
	G2019015	F	Adults	ARe-training		67	9	W	short	0.341736	0	480	6.17379	15
	G2019015	F	Adults	ARe-training		68	10	S	long	0.341736	0	480	6.17379	10
	G2019016	M	Juveniles	JPre-training	Pre-Training	1	1	S	long	0.293612	1	60	4.09434	0
	G2019016	M	Juveniles	JPre-training	Pre-Training	2	2	S	long	0.293612	1	479	6.1717	5
	G2019016	M	Juveniles	JPre-training	Pre-Training	3	3	S	long	0.293612	0	480	6.17379	12
	G2019016	M	Juveniles	JPre-training	Pre-Training	4	4	S	long	0.293612	1	175	5.16479	5
	G2019016	M	Juveniles	JPre-training	Pre-Training	5	5	S	long	0.293612	1	360	5.8861	9
	G2019016	M	Juveniles	JPre-training	Pre-Training	6	6	S	long	0.293612	1	90	4.49981	0
	G2019016	M	Juveniles	JPre-training	Pre-Training	7	7	S	long	0.293612	1	136	4.91265	2
	G2019016	M	Juveniles	JPre-training	Pre-Training	8	8	S	long	0.293612	0	480	6.17379	6
	G2019016	M	Juveniles	JPre-training	Pre-Training	9	9	S	long	0.293612	1	112	4.7185	3
	G2019016	M	Juveniles	JPre-training	Pre-Training	10	10	S	long	0.293612	0	480	6.17379	8
	G2019016	M	Juveniles	JPre-training	Pre-Training	11	11	S	long	0.293612	0	480	6.17379	18
	G2019016	M	Juveniles	JPre-training	Pre-Training	12	12	S	long	0.293612	0	480	6.17379	7
	G2019016	M	Juveniles	JTraining	S-Training	13	1	S	long	0.293612	1	382	5.94542	17	876.56
	G2019016	M	Juveniles	JTraining	S-Training	14	2	N	short	0.293612	1	5	1.60944	0	20
	G2019016	M	Juveniles	JTraining	S-Training	15	3	E	long	0.293612	0	480	6.17379	12	1012.42
	G2019016	M	Juveniles	JTraining		16	4	W	short	0.293612	0	480	6.17379	11
	G2019016	M	Juveniles	JTraining		17	5	S	long	0.293612	1	470	6.15273	13
	G2019016	M	Juveniles	JTraining		18	6	N	short	0.293612	1	105	4.65396	3
	G2019016	M	Juveniles	JTraining		19	7	E	long	0.293612	0	480	6.17379	7
	G2019016	M	Juveniles	JTraining		20	8	W	short	0.293612	0	480	6.17379	25
	G2019016	M	Juveniles	JTraining		21	9	S	long	0.293612	1	377	5.93225	17
	G2019016	M	Juveniles	JTraining		22	10	N	short	0.293612	1	151	5.01728	9
	G2019016	M	Juveniles	JTraining		23	11	E	long	0.293612	1	93	4.5326	3
	G2019016	M	Juveniles	JTraining		24	12	W	short	0.293612	0	480	6.17379	13
	G2019016	M	Juveniles	JTraining		25	13	S	long	0.293612	1	131	4.8752	2
	G2019016	M	Juveniles	JTraining		26	14	N	short	0.293612	1	30	3.4012	2
	G2019016	M	Juveniles	JTraining		27	15	E	long	0.293612	1	90	4.49981	2
	G2019016	M	Juveniles	JTraining		28	16	W	short	0.293612	1	76	4.33073	5
	G2019016	M	Juveniles	JTraining		29	17	S	long	0.293612	1	109	4.69135	12
	G2019016	M	Juveniles	JTraining	F-Training	30	18	N	short	0.293612	0	480	6.17379	30	962.87
	G2019016	M	Juveniles	JTraining	F-Training	31	19	E	long	0.293612	0	480	6.17379	9	838.53
	G2019016	M	Juveniles	JTraining	F-Training	32	20	W	short	0.293612	0	480	6.17379	17	1040.82
	G2019016	M	Subadults	SRe-training	Memory test 1	33	1	W	short	0.312945	0	480	6.17379	7	1018.33
	G2019016	M	Subadults	SRe-training	Memory test 1	34	2	S	long	0.312945	1	304	5.71703	10	1036.44
	G2019016	M	Subadults	SRe-training	Memory test 1	35	3	N	short	0.312945	1	4	1.38629	0	20
	G2019016	M	Subadults	SRe-training		36	4	E	long	0.312945	1	5	1.60944	0
	G2019016	M	Subadults	SRe-training		37	5	W	short	0.312945	1	230	5.43808	4
	G2019016	M	Subadults	SRe-training		38	6	S	long	0.312945	1	288	5.66296	4
	G2019016	M	Subadults	SRe-training		39	7	N	short	0.312945	1	209	5.34233	11
	G2019016	M	Subadults	SRe-training		40	8	E	long	0.312945	1	82	4.40672	5
	G2019016	M	Subadults	SRe-training		41	9	W	short	0.312945	1	165	5.10595	6
	G2019016	M	Subadults	SRe-training		42	10	S	long	0.312945	1	110	4.70048	0
	G2019016	M	Adults	ARe-training	Memory test 2	59	1	W	short	0.305773	1	438	6.08222	11	1464.78
	G2019016	M	Adults	ARe-training	Memory test 2	60	2	S	long	0.305773	1	3	1.09861	0	64.5
	G2019016	M	Adults	ARe-training	Memory test 2	61	3	N	short	0.305773	1	4	1.38629	0	20
	G2019016	M	Adults	ARe-training		62	4	E	long	0.305773	1	52	3.95124	0
	G2019016	M	Adults	ARe-training		63	5	W	short	0.305773	1	285	5.65249	3
	G2019016	M	Adults	ARe-training		64	6	S	long	0.305773	1	269	5.59471	4
	G2019016	M	Adults	ARe-training		65	7	N	short	0.305773	1	355	5.87212	5
	G2019016	M	Adults	ARe-training		66	8	E	long	0.305773	0	480	6.17379	4
	G2019016	M	Adults	ARe-training		67	9	W	short	0.305773	1	150	5.01064	2
	G2019016	M	Adults	ARe-training		68	10	S	long	0.305773	1	43	3.7612	0
	G2019017	F	Juveniles	JPre-training	Pre-Training	1	1	S	long	0.27934	0	480	6.17379	13
	G2019017	F	Juveniles	JPre-training	Pre-Training	2	2	S	long	0.27934	0	480	6.17379	12
	G2019017	F	Juveniles	JPre-training	Pre-Training	3	3	S	long	0.27934	0	480	6.17379	10
	G2019017	F	Juveniles	JPre-training	Pre-Training	4	4	S	long	0.27934	0	480	6.17379	18
	G2019017	F	Juveniles	JPre-training	Pre-Training	5	5	S	long	0.27934	0	480	6.17379	13
	G2019017	F	Juveniles	JPre-training	Pre-Training	6	6	S	long	0.27934	0	480	6.17379	16
	G2019017	F	Juveniles	JPre-training	Pre-Training	7	7	S	long	0.27934	0	480	6.17379	10
	G2019017	F	Juveniles	JPre-training	Pre-Training	8	8	S	long	0.27934	1	319	5.76519	6
	G2019017	F	Juveniles	JPre-training	Pre-Training	9	9	S	long	0.27934	0	480	6.17379	20
	G2019017	F	Juveniles	JPre-training	Pre-Training	10	10	S	long	0.27934	0	480	6.17379	9
	G2019017	F	Juveniles	JPre-training	Pre-Training	11	11	S	long	0.27934	0	480	6.17379	19
	G2019017	F	Juveniles	JPre-training	Pre-Training	12	12	S	long	0.27934	0	480	6.17379	17
	G2019017	F	Juveniles	JTraining	S-Training	13	1	S	long	0.27934	0	480	6.17379	15	979.15
	G2019017	F	Juveniles	JTraining	S-Training	14	2	N	short	0.27934	1	448	6.10479	12	865.57
	G2019017	F	Juveniles	JTraining	S-Training	15	3	E	long	0.27934	0	480	6.17379	14	683.38
	G2019017	F	Juveniles	JTraining		16	4	W	short	0.27934	0	480	6.17379	20
	G2019017	F	Juveniles	JTraining		17	5	S	long	0.27934	0	480	6.17379	14
	G2019017	F	Juveniles	JTraining		18	6	N	short	0.27934	0	480	6.17379	12
	G2019017	F	Juveniles	JTraining		19	7	E	long	0.27934	1	123	4.81218	5
	G2019017	F	Juveniles	JTraining		20	8	W	short	0.27934	0	480	6.17379	25
	G2019017	F	Juveniles	JTraining		21	9	S	long	0.27934	0	480	6.17379	23
	G2019017	F	Juveniles	JTraining		22	10	N	short	0.27934	0	480	6.17379	33
	G2019017	F	Juveniles	JTraining		23	11	E	long	0.27934	0	480	6.17379	30
	G2019017	F	Juveniles	JTraining		24	12	W	short	0.27934	0	480	6.17379	15
	G2019017	F	Juveniles	JTraining		25	13	S	long	0.27934	1	264	5.57595	20
	G2019017	F	Juveniles	JTraining		26	14	N	short	0.27934	1	96	4.56435	5
	G2019017	F	Juveniles	JTraining		27	15	E	long	0.27934	1	390	5.96615	12
	G2019017	F	Juveniles	JTraining		28	16	W	short	0.27934	0	480	6.17379	35
	G2019017	F	Juveniles	JTraining		29	17	S	long	0.27934	0	480	6.17379	25
	G2019017	F	Juveniles	JTraining	F-Training	30	18	N	short	0.27934	1	116	4.75359	16	177.17
	G2019017	F	Juveniles	JTraining	F-Training	31	19	E	long	0.27934	0	480	6.17379	24	802.32
	G2019017	F	Juveniles	JTraining	F-Training	32	20	W	short	0.27934	1	20	2.99573	3	20.76
	G2019017	F	Subadults	SRe-training	Memory test 1	33	1	W	short	0.290843	1	440	6.08677	10	689.95
	G2019017	F	Subadults	SRe-training	Memory test 1	34	2	S	long	0.290843	0	480	6.17379	13	868.54
	G2019017	F	Subadults	SRe-training	Memory test 1	35	3	N	short	0.290843	1	155	5.04343	9	382.18
	G2019017	F	Subadults	SRe-training		36	4	E	long	0.290843	0	480	6.17379	25
	G2019017	F	Subadults	SRe-training		37	5	W	short	0.290843	0	480	6.17379	12
	G2019017	F	Subadults	SRe-training		38	6	S	long	0.290843	1	190	5.24702	3
	G2019017	F	Subadults	SRe-training		39	7	N	short	0.290843	1	4	1.38629	0
	G2019017	F	Subadults	SRe-training		40	8	E	long	0.290843	0	480	6.17379	35
	G2019017	F	Subadults	SRe-training		41	9	W	short	0.290843	1	384	5.95064	25
	G2019017	F	Subadults	SRe-training		42	10	S	long	0.290843	1	50	3.91202	0
	G2019017	F	Adults	ARe-training	Memory test 2	59	1	W	short	0.32262	1	5	1.60944	0	14.08
	G2019017	F	Adults	ARe-training	Memory test 2	60	2	S	long	0.32262	0	480	6.17379	11	1030.32
	G2019017	F	Adults	ARe-training	Memory test 2	61	3	N	short	0.32262	0	480	6.17379	20	590.84
	G2019017	F	Adults	ARe-training		62	4	E	long	0.32262	0	480	6.17379	14
	G2019017	F	Adults	ARe-training		63	5	W	short	0.32262	1	40	3.68888	1
	G2019017	F	Adults	ARe-training		64	6	S	long	0.32262	0	480	6.17379	25
	G2019017	F	Adults	ARe-training		65	7	N	short	0.32262	1	105	4.65396	0
	G2019017	F	Adults	ARe-training		66	8	E	long	0.32262	0	480	6.17379	14
	G2019017	F	Adults	ARe-training		67	9	W	short	0.32262	1	117	4.76217	5
	G2019017	F	Adults	ARe-training		68	10	S	long	0.32262	0	480	6.17379	17
	G2019018	M	Juveniles	JPre-training	Pre-Training	1	1	S	long	0.277032	0	480	6.17379	8
	G2019018	M	Juveniles	JPre-training	Pre-Training	2	2	S	long	0.277032	1	145	4.97673	2
	G2019018	M	Juveniles	JPre-training	Pre-Training	3	3	S	long	0.277032	1	279	5.63121	2
	G2019018	M	Juveniles	JPre-training	Pre-Training	4	4	S	long	0.277032	0	480	6.17379	4
	G2019018	M	Juveniles	JPre-training	Pre-Training	5	5	S	long	0.277032	0	480	6.17379	2
	G2019018	M	Juveniles	JPre-training	Pre-Training	6	6	S	long	0.277032	1	290	5.66988	4
	G2019018	M	Juveniles	JPre-training	Pre-Training	7	7	S	long	0.277032	1	62	4.12713	0
	G2019018	M	Juveniles	JPre-training	Pre-Training	8	8	S	long	0.277032	0	480	6.17379	5
	G2019018	M	Juveniles	JPre-training	Pre-Training	9	9	S	long	0.277032	0	480	6.17379	14
	G2019018	M	Juveniles	JPre-training	Pre-Training	10	10	S	long	0.277032	0	480	6.17379	7
	G2019018	M	Juveniles	JPre-training	Pre-Training	11	11	S	long	0.277032	1	479	6.1717	16
	G2019018	M	Juveniles	JPre-training	Pre-Training	12	12	S	long	0.277032	1	224	5.41165	4
	G2019018	M	Juveniles	JTraining	S-Training	13	1	S	long	0.277032	1	199	5.2933	4	532.67
	G2019018	M	Juveniles	JTraining	S-Training	14	2	N	short	0.277032	1	290	5.66988	3	672.48
	G2019018	M	Juveniles	JTraining	S-Training	15	3	E	long	0.277032	0	480	6.17379	15	876.16
	G2019018	M	Juveniles	JTraining		16	4	W	short	0.277032	0	480	6.17379	7
	G2019018	M	Juveniles	JTraining		17	5	S	long	0.277032	1	59	4.07754	2
	G2019018	M	Juveniles	JTraining		18	6	N	short	0.277032	1	140	4.94164	5
	G2019018	M	Juveniles	JTraining		19	7	E	long	0.277032	1	270	5.59842	5
	G2019018	M	Juveniles	JTraining		20	8	W	short	0.277032	1	479	6.1717	8
	G2019018	M	Juveniles	JTraining		21	9	S	long	0.277032	1	478	6.16961	17
	G2019018	M	Juveniles	JTraining		22	10	N	short	0.277032	0	480	6.17379	17
	G2019018	M	Juveniles	JTraining		23	11	E	long	0.277032	1	243	5.49306	7
	G2019018	M	Juveniles	JTraining		24	12	W	short	0.277032	1	249	5.51745	4
	G2019018	M	Juveniles	JTraining		25	13	S	long	0.277032	1	301	5.70711	5
	G2019018	M	Juveniles	JTraining		26	14	N	short	0.277032	1	23	3.13549	2
	G2019018	M	Juveniles	JTraining		27	15	E	long	0.277032	0	480	6.17379	20
	G2019018	M	Juveniles	JTraining		28	16	W	short	0.277032	1	69	4.23411	4
	G2019018	M	Juveniles	JTraining		29	17	S	long	0.277032	0	480	6.17379	17
	G2019018	M	Juveniles	JTraining	F-Training	30	18	N	short	0.277032	1	147	4.99043	8	214.63
	G2019018	M	Juveniles	JTraining	F-Training	31	19	E	long	0.277032	1	250	5.52146	8	232.12
	G2019018	M	Juveniles	JTraining	F-Training	32	20	W	short	0.277032	0	480	6.17379	12	680.01
	G2019018	M	Subadults	SRe-training	Memory test 1	33	1	W	short	0.297267	1	197	5.2832	4	582.21
	G2019018	M	Subadults	SRe-training	Memory test 1	34	2	S	long	0.297267	1	360	5.8861	11	750.67
	G2019018	M	Subadults	SRe-training	Memory test 1	35	3	N	short	0.297267	1	5	1.60944	0	30
	G2019018	M	Subadults	SRe-training		36	4	E	long	0.297267	1	304	5.71703	21
	G2019018	M	Subadults	SRe-training		37	5	W	short	0.297267	0	480	6.17379	10
	G2019018	M	Subadults	SRe-training		38	6	S	long	0.297267	1	170	5.1358	2
	G2019018	M	Subadults	SRe-training		39	7	N	short	0.297267	0	480	6.17379	22
	G2019018	M	Subadults	SRe-training		40	8	E	long	0.297267	1	323	5.77765	21
	G2019018	M	Subadults	SRe-training		41	9	W	short	0.297267	0	480	6.17379	3
	G2019018	M	Subadults	SRe-training		42	10	S	long	0.297267	1	122	4.80402	2
	G2019018	M	Adults	ARe-training	Memory test 2	59	1	W	short	0.329989	1	91	4.51086	0	389.33
	G2019018	M	Adults	ARe-training	Memory test 2	60	2	S	long	0.329989	1	118	4.77068	8	463.96
	G2019018	M	Adults	ARe-training	Memory test 2	61	3	N	short	0.329989	1	274	5.61313	6	1148.55
	G2019018	M	Adults	ARe-training		62	4	E	long	0.329989	1	284	5.64897	2
	G2019018	M	Adults	ARe-training		63	5	W	short	0.329989	0	480	6.17379	4
	G2019018	M	Adults	ARe-training		64	6	S	long	0.329989	1	7	1.94591	0
	G2019018	M	Adults	ARe-training		65	7	N	short	0.329989	0	480	6.17379	4
	G2019018	M	Adults	ARe-training		66	8	E	long	0.329989	1	434	6.07304	6
	G2019018	M	Adults	ARe-training		67	9	W	short	0.329989	1	444	6.09582	6
	G2019018	M	Adults	ARe-training		68	10	S	long	0.329989	1	380	5.94017	6
	G2019019	M	Juveniles	JPre-training	Pre-Training	1	1	S	long	0.288088	1	425	6.05209	11
	G2019019	M	Juveniles	JPre-training	Pre-Training	2	2	S	long	0.288088	1	395	5.97889	7
	G2019019	M	Juveniles	JPre-training	Pre-Training	3	3	S	long	0.288088	0	480	6.17379	10
	G2019019	M	Juveniles	JPre-training	Pre-Training	4	4	S	long	0.288088	0	480	6.17379	18
	G2019019	M	Juveniles	JPre-training	Pre-Training	5	5	S	long	0.288088	0	480	6.17379	3
	G2019019	M	Juveniles	JPre-training	Pre-Training	6	6	S	long	0.288088	0	480	6.17379	17
	G2019019	M	Juveniles	JPre-training	Pre-Training	7	7	S	long	0.288088	1	87	4.46591	0
	G2019019	M	Juveniles	JPre-training	Pre-Training	8	8	S	long	0.288088	0	480	6.17379	12
	G2019019	M	Juveniles	JPre-training	Pre-Training	9	9	S	long	0.288088	0	480	6.17379	16
	G2019019	M	Juveniles	JPre-training	Pre-Training	10	10	S	long	0.288088	1	468	6.14847	14
	G2019019	M	Juveniles	JPre-training	Pre-Training	11	11	S	long	0.288088	1	237	5.46806	9
	G2019019	M	Juveniles	JPre-training	Pre-Training	12	12	S	long	0.288088	0	480	6.17379	9
	G2019019	M	Juveniles	JTraining	S-Training	13	1	S	long	0.288088	0	480	6.17379	16	953.03
	G2019019	M	Juveniles	JTraining	S-Training	14	2	N	short	0.288088	0	480	6.17379	19	728.99
	G2019019	M	Juveniles	JTraining	S-Training	15	3	E	long	0.288088	1	101	4.61512	2	418.22
	G2019019	M	Juveniles	JTraining		16	4	W	short	0.288088	1	179	5.18739	3
	G2019019	M	Juveniles	JTraining		17	5	S	long	0.288088	0	480	6.17379	16
	G2019019	M	Juveniles	JTraining		18	6	N	short	0.288088	1	79	4.36945	3
	G2019019	M	Juveniles	JTraining		19	7	E	long	0.288088	1	300	5.70378	8
	G2019019	M	Juveniles	JTraining		20	8	W	short	0.288088	0	480	6.17379	26
	G2019019	M	Juveniles	JTraining		21	9	S	long	0.288088	0	480	6.17379	33
	G2019019	M	Juveniles	JTraining		22	10	N	short	0.288088	0	480	6.17379	27
	G2019019	M	Juveniles	JTraining		23	11	E	long	0.288088	0	480	6.17379	25
	G2019019	M	Juveniles	JTraining		24	12	W	short	0.288088	0	480	6.17379	3
	G2019019	M	Juveniles	JTraining		25	13	S	long	0.288088	1	52	3.95124	2
	G2019019	M	Juveniles	JTraining		26	14	N	short	0.288088	0	480	6.17379	7
	G2019019	M	Juveniles	JTraining		27	15	E	long	0.288088	1	100	4.60517	7
	G2019019	M	Juveniles	JTraining		28	16	W	short	0.288088	1	17	2.83321	1
	G2019019	M	Juveniles	JTraining		29	17	S	long	0.288088	0	480	6.17379	23
	G2019019	M	Juveniles	JTraining	F-Training	30	18	N	short	0.288088	0	480	6.17379	27	513.25
	G2019019	M	Juveniles	JTraining	F-Training	31	19	E	long	0.288088	1	196	5.27811	15	330.47
	G2019019	M	Juveniles	JTraining	F-Training	32	20	W	short	0.288088	1	315	5.75257	10	581.14
	G2019019	M	Subadults	SRe-training	Memory test 1	33	1	W	short	0.287227	1	188	5.23644	3	529.77
	G2019019	M	Subadults	SRe-training	Memory test 1	34	2	S	long	0.287227	0	480	6.17379	7	955.95
	G2019019	M	Subadults	SRe-training	Memory test 1	35	3	N	short	0.287227	1	4	1.38629	0	35
	G2019019	M	Subadults	SRe-training		36	4	E	long	0.287227	1	284	5.64897	8
	G2019019	M	Subadults	SRe-training		37	5	W	short	0.287227	0	480	6.17379	8
	G2019019	M	Subadults	SRe-training		38	6	S	long	0.287227	0	480	6.17379	10
	G2019019	M	Subadults	SRe-training		39	7	N	short	0.287227	1	184	5.21494	13
	G2019019	M	Subadults	SRe-training		40	8	E	long	0.287227	0	480	6.17379	29
	G2019019	M	Subadults	SRe-training		41	9	W	short	0.287227	0	480	6.17379	16
	G2019019	M	Subadults	SRe-training		42	10	S	long	0.287227	0	480	6.17379	5
	G2019019	M	Adults	ARe-training	Memory test 2	59	1	W	short	0.311625	1	3	1.09861	0	30.69
	G2019019	M	Adults	ARe-training	Memory test 2	60	2	S	long	0.311625	1	79	4.36945	2	299.7
	G2019019	M	Adults	ARe-training	Memory test 2	61	3	N	short	0.311625	0	480	6.17379	8	1253.76
	G2019019	M	Adults	ARe-training		62	4	E	long	0.311625	0	480	6.17379	8
	G2019019	M	Adults	ARe-training		63	5	W	short	0.311625	1	3	1.09861	0
	G2019019	M	Adults	ARe-training		64	6	S	long	0.311625	1	115	4.74493	0
	G2019019	M	Adults	ARe-training		65	7	N	short	0.311625	1	75	4.31749	0
	G2019019	M	Adults	ARe-training		66	8	E	long	0.311625	1	398	5.98645	6
	G2019019	M	Adults	ARe-training		67	9	W	short	0.311625	1	247	5.50939	2
	G2019019	M	Adults	ARe-training		68	10	S	long	0.311625	1	374	5.92426	8
	G2019020	M	Juveniles	JPre-training	Pre-Training	1	1	S	long	0.253529	1	25	3.21888	0
	G2019020	M	Juveniles	JPre-training	Pre-Training	2	2	S	long	0.253529	0	480	6.17379	7
	G2019020	M	Juveniles	JPre-training	Pre-Training	3	3	S	long	0.253529	0	480	6.17379	4
	G2019020	M	Juveniles	JPre-training	Pre-Training	4	4	S	long	0.253529	0	480	6.17379	10
	G2019020	M	Juveniles	JPre-training	Pre-Training	5	5	S	long	0.253529	1	110	4.70048	3
	G2019020	M	Juveniles	JPre-training	Pre-Training	6	6	S	long	0.253529	0	480	6.17379	15
	G2019020	M	Juveniles	JPre-training	Pre-Training	7	7	S	long	0.253529	1	437	6.07993	8
	G2019020	M	Juveniles	JPre-training	Pre-Training	8	8	S	long	0.253529	1	360	5.8861	6
	G2019020	M	Juveniles	JPre-training	Pre-Training	9	9	S	long	0.253529	1	395	5.97889	8
	G2019020	M	Juveniles	JPre-training	Pre-Training	10	10	S	long	0.253529	0	480	6.17379	13
	G2019020	M	Juveniles	JPre-training	Pre-Training	11	11	S	long	0.253529	0	480	6.17379	21
	G2019020	M	Juveniles	JPre-training	Pre-Training	12	12	S	long	0.253529	1	256	5.54518	4
	G2019020	M	Juveniles	JTraining	S-Training	13	1	S	long	0.253529	1	168	5.12396	7	499.2
	G2019020	M	Juveniles	JTraining	S-Training	14	2	N	short	0.253529	1	432	6.06843	8	1128.38
	G2019020	M	Juveniles	JTraining	S-Training	15	3	E	long	0.253529	1	83	4.41884	0	377.23
	G2019020	M	Juveniles	JTraining		16	4	W	short	0.253529	1	2	0.693147	0
	G2019020	M	Juveniles	JTraining		17	5	S	long	0.253529	1	87	4.46591	4
	G2019020	M	Juveniles	JTraining		18	6	N	short	0.253529	1	16	2.77259	0
	G2019020	M	Juveniles	JTraining		19	7	E	long	0.253529	1	24	3.17805	1
	G2019020	M	Juveniles	JTraining		20	8	W	short	0.253529	1	154	5.03695	3
	G2019020	M	Juveniles	JTraining		21	9	S	long	0.253529	1	363	5.8944	9
	G2019020	M	Juveniles	JTraining		22	10	N	short	0.253529	0	480	6.17379	16
	G2019020	M	Juveniles	JTraining		23	11	E	long	0.253529	1	216	5.37528	4
	G2019020	M	Juveniles	JTraining		24	12	W	short	0.253529	1	223	5.40717	2
	G2019020	M	Juveniles	JTraining		25	13	S	long	0.253529	0	480	6.17379	18
	G2019020	M	Juveniles	JTraining		26	14	N	short	0.253529	1	15	2.70805	3
	G2019020	M	Juveniles	JTraining		27	15	E	long	0.253529	1	150	5.01064	3
	G2019020	M	Juveniles	JTraining		28	16	W	short	0.253529	0	480	6.17379	36
	G2019020	M	Juveniles	JTraining		29	17	S	long	0.253529	1	109	4.69135	5
	G2019020	M	Juveniles	JTraining	F-Training	30	18	N	short	0.253529	1	83	4.41884	6	313.27
	G2019020	M	Juveniles	JTraining	F-Training	31	19	E	long	0.253529	0	480	6.17379	7	885.84
	G2019020	M	Juveniles	JTraining	F-Training	32	20	W	short	0.253529	1	85	4.44265	0	233.92
	G2019020	M	Subadults	SRe-training	Memory test 1	33	1	W	short	0.27936	1	162	5.0876	2	459.62
	G2019020	M	Subadults	SRe-training	Memory test 1	34	2	S	long	0.27936	0	480	6.17379	6	923.31
	G2019020	M	Subadults	SRe-training	Memory test 1	35	3	N	short	0.27936	1	316	5.75574	18	537.83
	G2019020	M	Subadults	SRe-training		36	4	E	long	0.27936	1	195	5.273	9
	G2019020	M	Subadults	SRe-training		37	5	W	short	0.27936	1	450	6.10925	6
	G2019020	M	Subadults	SRe-training		38	6	S	long	0.27936	0	480	6.17379	13
	G2019020	M	Subadults	SRe-training		39	7	N	short	0.27936	1	170	5.1358	8
	G2019020	M	Subadults	SRe-training		40	8	E	long	0.27936	1	180	5.19296	7
	G2019020	M	Subadults	SRe-training		41	9	W	short	0.27936	1	329	5.79606	18
	G2019020	M	Subadults	SRe-training		42	10	S	long	0.27936	0	480	6.17379	7
	G2019020	M	Adults	ARe-training	Memory test 2	59	1	W	short	0.321145	0	480	6.17379	9	1215.6
	G2019020	M	Adults	ARe-training	Memory test 2	60	2	S	long	0.321145	1	275	5.61677	6	1006.16
	G2019020	M	Adults	ARe-training	Memory test 2	61	3	N	short	0.321145	1	384	5.95064	11	964.68
	G2019020	M	Adults	ARe-training		62	4	E	long	0.321145	0	480	6.17379	11
	G2019020	M	Adults	ARe-training		63	5	W	short	0.321145	1	118	4.77068	1
	G2019020	M	Adults	ARe-training		64	6	S	long	0.321145	0	480	6.17379	12
	G2019020	M	Adults	ARe-training		65	7	N	short	0.321145	0	480	6.17379	10
	G2019020	M	Adults	ARe-training		66	8	E	long	0.321145	0	480	6.17379	17
	G2019020	M	Adults	ARe-training		67	9	W	short	0.321145	0	480	6.17379	12
	G2019020	M	Adults	ARe-training		68	10	S	long	0.321145	0	480	6.17379	15
	G2019021	F	Juveniles	JPre-training	Pre-Training	1	1	S	long	0.358922	0	480	6.17379	9
	G2019021	F	Juveniles	JPre-training	Pre-Training	2	2	S	long	0.358922	1	342	5.83481	6
	G2019021	F	Juveniles	JPre-training	Pre-Training	3	3	S	long	0.358922	0	480	6.17379	8
	G2019021	F	Juveniles	JPre-training	Pre-Training	4	4	S	long	0.358922	1	220	5.39363	3
	G2019021	F	Juveniles	JPre-training	Pre-Training	5	5	S	long	0.358922	1	460	6.13123	3
	G2019021	F	Juveniles	JPre-training	Pre-Training	6	6	S	long	0.358922	1	105	4.65396	3
	G2019021	F	Juveniles	JPre-training	Pre-Training	7	7	S	long	0.358922	1	258	5.55296	8
	G2019021	F	Juveniles	JPre-training	Pre-Training	8	8	S	long	0.358922	0	480	6.17379	17
	G2019021	F	Juveniles	JPre-training	Pre-Training	9	9	S	long	0.358922	1	171	5.14166	3
	G2019021	F	Juveniles	JPre-training	Pre-Training	10	10	S	long	0.358922	0	480	6.17379	8
	G2019021	F	Juveniles	JPre-training	Pre-Training	11	11	S	long	0.358922	1	331	5.80212	3
	G2019021	F	Juveniles	JPre-training	Pre-Training	12	12	S	long	0.358922	0	480	6.17379	18
	G2019021	F	Juveniles	JTraining	S-Training	13	1	S	long	0.358922	1	90	4.49981	3	352.98
	G2019021	F	Juveniles	JTraining	S-Training	14	2	N	short	0.358922	1	325	5.78383	11	923.26
	G2019021	F	Juveniles	JTraining	S-Training	15	3	E	long	0.358922	0	480	6.17379	6	1074
	G2019021	F	Juveniles	JTraining		16	4	W	short	0.358922	1	25	3.21888	3
	G2019021	F	Juveniles	JTraining		17	5	S	long	0.358922	1	389	5.96358	7
	G2019021	F	Juveniles	JTraining		18	6	N	short	0.358922	1	100	4.60517	3
	G2019021	F	Juveniles	JTraining		19	7	E	long	0.358922	1	60	4.09434	2
	G2019021	F	Juveniles	JTraining		20	8	W	short	0.358922	0	480	6.17379	13
	G2019021	F	Juveniles	JTraining		21	9	S	long	0.358922	0	480	6.17379	10
	G2019021	F	Juveniles	JTraining		22	10	N	short	0.358922	1	420	6.04025	20
	G2019021	F	Juveniles	JTraining		23	11	E	long	0.358922	0	480	6.17379	32
	G2019021	F	Juveniles	JTraining		24	12	W	short	0.358922	1	262	5.56834	21
	G2019021	F	Juveniles	JTraining		25	13	S	long	0.358922	1	315	5.75257	8
	G2019021	F	Juveniles	JTraining		26	14	N	short	0.358922	1	380	5.94017	13
	G2019021	F	Juveniles	JTraining		27	15	E	long	0.358922	0	480	6.17379	16
	G2019021	F	Juveniles	JTraining		28	16	W	short	0.358922	0	480	6.17379	31
	G2019021	F	Juveniles	JTraining		29	17	S	long	0.358922	0	480	6.17379	19
	G2019021	F	Juveniles	JTraining	F-Training	30	18	N	short	0.358922	0	480	6.17379	26	676.53
	G2019021	F	Juveniles	JTraining	F-Training	31	19	E	long	0.358922	1	215	5.37064	12	473.09
	G2019021	F	Juveniles	JTraining	F-Training	32	20	W	short	0.358922	1	160	5.07517	6	161.29
	G2019021	F	Subadults	SRe-training	Memory test 1	33	1	W	short	0.304031	1	317	5.7589	7	590.53
	G2019021	F	Subadults	SRe-training	Memory test 1	34	2	S	long	0.304031	1	192	5.2575	4	336.17
	G2019021	F	Subadults	SRe-training	Memory test 1	35	3	N	short	0.304031	1	10	2.30259	0	73.28
	G2019021	F	Subadults	SRe-training		36	4	E	long	0.304031	1	121	4.79579	4
	G2019021	F	Subadults	SRe-training		37	5	W	short	0.304031	0	480	6.17379	5
	G2019021	F	Subadults	SRe-training		38	6	S	long	0.304031	1	220	5.39363	7
	G2019021	F	Subadults	SRe-training		39	7	N	short	0.304031	1	28	3.3322	2
	G2019021	F	Subadults	SRe-training		40	8	E	long	0.304031	1	230	5.43808	3
	G2019021	F	Subadults	SRe-training		41	9	W	short	0.304031	1	68	4.21951	2
	G2019021	F	Subadults	SRe-training		42	10	S	long	0.304031	1	74	4.30407	3
	G2019021	F	Adults	ARe-training	Memory test 2	59	1	W	short	0.334245	1	293	5.68017	3	1145.3
	G2019021	F	Adults	ARe-training	Memory test 2	60	2	S	long	0.334245	1	246	5.50533	0	883.59
	G2019021	F	Adults	ARe-training	Memory test 2	61	3	N	short	0.334245	1	38	3.63759	0	100.54
	G2019021	F	Adults	ARe-training		62	4	E	long	0.334245	1	175	5.16479	0
	G2019021	F	Adults	ARe-training		63	5	W	short	0.334245	1	267	5.58725	0
	G2019021	F	Adults	ARe-training		64	6	S	long	0.334245	1	252	5.52943	3
	G2019021	F	Adults	ARe-training		65	7	N	short	0.334245	1	465	6.14204	5
	G2019021	F	Adults	ARe-training		66	8	E	long	0.334245	1	62	4.12713	2
	G2019021	F	Adults	ARe-training		67	9	W	short	0.334245	1	234	5.45532	5
	G2019021	F	Adults	ARe-training		68	10	S	long	0.334245	1	77	4.34381	0
	G2019022	F	Juveniles	JPre-training	Pre-Training	1	1	S	long	0.2784	0	480	6.17379	9
	G2019022	F	Juveniles	JPre-training	Pre-Training	2	2	S	long	0.2784	0	480	6.17379	9
	G2019022	F	Juveniles	JPre-training	Pre-Training	3	3	S	long	0.2784	1	460	6.13123	7
	G2019022	F	Juveniles	JPre-training	Pre-Training	4	4	S	long	0.2784	0	480	6.17379	7
	G2019022	F	Juveniles	JPre-training	Pre-Training	5	5	S	long	0.2784	0	480	6.17379	0
	G2019022	F	Juveniles	JPre-training	Pre-Training	6	6	S	long	0.2784	0	480	6.17379	7
	G2019022	F	Juveniles	JPre-training	Pre-Training	7	7	S	long	0.2784	0	480	6.17379	7
	G2019022	F	Juveniles	JPre-training	Pre-Training	8	8	S	long	0.2784	0	480	6.17379	6
	G2019022	F	Juveniles	JPre-training	Pre-Training	9	9	S	long	0.2784	0	480	6.17379	6
	G2019022	F	Juveniles	JPre-training	Pre-Training	10	10	S	long	0.2784	0	480	6.17379	13
	G2019022	F	Juveniles	JPre-training	Pre-Training	11	11	S	long	0.2784	0	480	6.17379	12
	G2019022	F	Juveniles	JPre-training	Pre-Training	12	12	S	long	0.2784	0	480	6.17379	3
	G2019022	F	Juveniles	JTraining	S-Training	13	1	S	long	0.2784	1	471	6.15486	11	617.17
	G2019022	F	Juveniles	JTraining	S-Training	14	2	N	short	0.2784	0	480	6.17379	25	205.12
	G2019022	F	Juveniles	JTraining	S-Training	15	3	E	long	0.2784	0	480	6.17379	17	1353.27
	G2019022	F	Juveniles	JTraining		16	4	W	short	0.2784	1	5	1.60944	0
	G2019022	F	Juveniles	JTraining		17	5	S	long	0.2784	0	480	6.17379	6
	G2019022	F	Juveniles	JTraining		18	6	N	short	0.2784	0	480	6.17379	10
	G2019022	F	Juveniles	JTraining		19	7	E	long	0.2784	0	480	6.17379	5
	G2019022	F	Juveniles	JTraining		20	8	W	short	0.2784	1	11	2.3979	1
	G2019022	F	Juveniles	JTraining		21	9	S	long	0.2784	0	480	6.17379	5
	G2019022	F	Juveniles	JTraining		22	10	N	short	0.2784	0	480	6.17379	10
	G2019022	F	Juveniles	JTraining		23	11	E	long	0.2784	0	480	6.17379	10
	G2019022	F	Juveniles	JTraining		24	12	W	short	0.2784	1	330	5.79909	0
	G2019022	F	Juveniles	JTraining		25	13	S	long	0.2784	1	20	2.99573	1
	G2019022	F	Juveniles	JTraining		26	14	N	short	0.2784	0	480	6.17379	6
	G2019022	F	Juveniles	JTraining		27	15	E	long	0.2784	0	480	6.17379	17
	G2019022	F	Juveniles	JTraining		28	16	W	short	0.2784	1	365	5.8999	0
	G2019022	F	Juveniles	JTraining		29	17	S	long	0.2784	1	360	5.8861	5
	G2019022	F	Juveniles	JTraining	F-Training	30	18	N	short	0.2784	0	480	6.17379	25	904.1
	G2019022	F	Juveniles	JTraining	F-Training	31	19	E	long	0.2784	1	300	5.70378	3	333.01
	G2019022	F	Juveniles	JTraining	F-Training	32	20	W	short	0.2784	1	5	1.60944	0	87.69
	G2019022	F	Subadults	SRe-training	Memory test 1	33	1	W	short	0.283241	0	480	6.17379	10	273.23
	G2019022	F	Subadults	SRe-training	Memory test 1	34	2	S	long	0.283241	1	284	5.64897	7	260.16
	G2019022	F	Subadults	SRe-training	Memory test 1	35	3	N	short	0.283241	0	480	6.17379	22	537.21
	G2019022	F	Subadults	SRe-training		36	4	E	long	0.283241	0	480	6.17379	29
	G2019022	F	Subadults	SRe-training		37	5	W	short	0.283241	1	305	5.72031	7
	G2019022	F	Subadults	SRe-training		38	6	S	long	0.283241	0	480	6.17379	20
	G2019022	F	Subadults	SRe-training		39	7	N	short	0.283241	1	270	5.59842	7
	G2019023	F	Juveniles	JPre-training	Pre-Training	1	1	S	long	0.295362	0	480	6.17379	10
	G2019023	F	Juveniles	JPre-training	Pre-Training	2	2	S	long	0.295362	0	480	6.17379	8
	G2019023	F	Juveniles	JPre-training	Pre-Training	3	3	S	long	0.295362	1	80	4.38203	1
	G2019023	F	Juveniles	JPre-training	Pre-Training	4	4	S	long	0.295362	0	480	6.17379	6
	G2019023	F	Juveniles	JPre-training	Pre-Training	5	5	S	long	0.295362	0	480	6.17379	4
	G2019023	F	Juveniles	JPre-training	Pre-Training	6	6	S	long	0.295362	0	480	6.17379	7
	G2019023	F	Juveniles	JPre-training	Pre-Training	7	7	S	long	0.295362	0	480	6.17379	5
	G2019023	F	Juveniles	JPre-training	Pre-Training	8	8	S	long	0.295362	1	90	4.49981	3
	G2019023	F	Juveniles	JPre-training	Pre-Training	9	9	S	long	0.295362	1	406	6.00635	6
	G2019023	F	Juveniles	JPre-training	Pre-Training	10	10	S	long	0.295362	1	318	5.76205	11
	G2019023	F	Juveniles	JPre-training	Pre-Training	11	11	S	long	0.295362	0	480	6.17379	10
	G2019023	F	Juveniles	JPre-training	Pre-Training	12	12	S	long	0.295362	1	200	5.29832	3
	G2019023	F	Juveniles	JTraining	S-Training	13	1	S	long	0.295362	0	480	6.17379	24	741.37
	G2019023	F	Juveniles	JTraining	S-Training	14	2	N	short	0.295362	1	103	4.63473	0	995.44
	G2019023	F	Juveniles	JTraining	S-Training	15	3	E	long	0.295362	1	53	3.97029	2	246.12
	G2019023	F	Juveniles	JTraining		16	4	W	short	0.295362	0	480	6.17379	3
	G2019023	F	Juveniles	JTraining		17	5	S	long	0.295362	0	480	6.17379	16
	G2019023	F	Juveniles	JTraining		18	6	N	short	0.295362	0	480	6.17379	6
	G2019023	F	Juveniles	JTraining		19	7	E	long	0.295362	1	215	5.37064	2
	G2019023	F	Juveniles	JTraining		20	8	W	short	0.295362	1	436	6.07764	18
	G2019023	F	Juveniles	JTraining		21	9	S	long	0.295362	0	480	6.17379	3
	G2019023	F	Juveniles	JTraining		22	10	N	short	0.295362	0	480	6.17379	6
	G2019023	F	Juveniles	JTraining		23	11	E	long	0.295362	1	106	4.66344	3
	G2019023	F	Juveniles	JTraining		24	12	W	short	0.295362	0	480	6.17379	13
	G2019023	F	Juveniles	JTraining		25	13	S	long	0.295362	1	370	5.9135	3
	G2019023	F	Juveniles	JTraining		26	14	N	short	0.295362	0	480	6.17379	25
	G2019023	F	Juveniles	JTraining		27	15	E	long	0.295362	0	480	6.17379	14
	G2019023	F	Juveniles	JTraining		28	16	W	short	0.295362	0	480	6.17379	9
	G2019023	F	Juveniles	JTraining		29	17	S	long	0.295362	1	238	5.47227	8
	G2019023	F	Juveniles	JTraining	F-Training	30	18	N	short	0.295362	0	480	6.17379	28	1016.9
	G2019023	F	Juveniles	JTraining	F-Training	31	19	E	long	0.295362	1	365	5.8999	10	452.6
	G2019023	F	Juveniles	JTraining	F-Training	32	20	W	short	0.295362	1	7	1.94591	0	75.48
	G2019023	F	Subadults	SRe-training	Memory test 1	33	1	W	short	0.296205	0	480	6.17379	14	2084.01
	G2019023	F	Subadults	SRe-training	Memory test 1	34	2	S	long	0.296205	1	252	5.52943	10	457.59
	G2019023	F	Subadults	SRe-training	Memory test 1	35	3	N	short	0.296205	0	480	6.17379	24	1273.47
	G2019023	F	Subadults	SRe-training		36	4	E	long	0.296205	1	175	5.16479	16
	G2019023	F	Subadults	SRe-training		37	5	W	short	0.296205	0	480	6.17379	10
	G2019023	F	Subadults	SRe-training		38	6	S	long	0.296205	0	480	6.17379	9
	G2019023	F	Subadults	SRe-training		39	7	N	short	0.296205	1	7	1.94591	0
	G2019023	F	Subadults	SRe-training		40	8	E	long	0.296205	1	78	4.35671	3
	G2019023	F	Subadults	SRe-training		41	9	W	short	0.296205	1	4	1.38629	0
	G2019023	F	Subadults	SRe-training		42	10	S	long	0.296205	0	480	6.17379	9
	G2019023	F	Adults	ARe-training	Memory test 2	59	1	W	short	0.329844	1	355	5.87212	11	786.99
	G2019023	F	Adults	ARe-training	Memory test 2	60	2	S	long	0.329844	0	480	6.17379	9	1490.37
	G2019023	F	Adults	ARe-training	Memory test 2	61	3	N	short	0.329844	1	112	4.7185	0	261.07
	G2019023	F	Adults	ARe-training		62	4	E	long	0.329844	1	119	4.77912	1
	G2019023	F	Adults	ARe-training		63	5	W	short	0.329844	1	32	3.46574	0
	G2019023	F	Adults	ARe-training		64	6	S	long	0.329844	0	480	6.17379	0
	G2019023	F	Adults	ARe-training		65	7	N	short	0.329844	1	55	4.00733	0
	G2019023	F	Adults	ARe-training		66	8	E	long	0.329844	0	480	6.17379	16
	G2019023	F	Adults	ARe-training		67	9	W	short	0.329844	1	6	1.79176	0
	G2019023	F	Adults	ARe-training		68	10	S	long	0.329844	1	55	4.00733	0
	G2019024	F	Juveniles	JPre-training	Pre-Training	1	1	S	long	0.263147	1	78	4.35671	2
	G2019024	F	Juveniles	JPre-training	Pre-Training	2	2	S	long	0.263147	1	359	5.88332	6
	G2019024	F	Juveniles	JPre-training	Pre-Training	3	3	S	long	0.263147	1	76	4.33073	1
	G2019024	F	Juveniles	JPre-training	Pre-Training	4	4	S	long	0.263147	1	295	5.68698	3
	G2019024	F	Juveniles	JPre-training	Pre-Training	5	5	S	long	0.263147	1	433	6.07074	3
	G2019024	F	Juveniles	JPre-training	Pre-Training	6	6	S	long	0.263147	0	480	6.17379	10
	G2019024	F	Juveniles	JPre-training	Pre-Training	7	7	S	long	0.263147	0	480	6.17379	3
	G2019024	F	Juveniles	JPre-training	Pre-Training	8	8	S	long	0.263147	0	480	6.17379	4
	G2019024	F	Juveniles	JPre-training	Pre-Training	9	9	S	long	0.263147	1	155	5.04343	2
	G2019024	F	Juveniles	JPre-training	Pre-Training	10	10	S	long	0.263147	1	242	5.48894	5
	G2019024	F	Juveniles	JPre-training	Pre-Training	11	11	S	long	0.263147	0	480	6.17379	9
	G2019024	F	Juveniles	JPre-training	Pre-Training	12	12	S	long	0.263147	0	480	6.17379	4
	G2019024	F	Juveniles	JTraining	S-Training	13	1	S	long	0.263147	0	480	6.17379	7	646.86
	G2019024	F	Juveniles	JTraining	S-Training	14	2	N	short	0.263147	0	480	6.17379	10	1138.52
	G2019024	F	Juveniles	JTraining	S-Training	15	3	E	long	0.263147	0	480	6.17379	14	1312.38
	G2019024	F	Juveniles	JTraining		16	4	W	short	0.263147	1	2	0.693147	0
	G2019024	F	Juveniles	JTraining		17	5	S	long	0.263147	0	480	6.17379	21
	G2019024	F	Juveniles	JTraining		18	6	N	short	0.263147	0	480	6.17379	8
	G2019024	F	Juveniles	JTraining		19	7	E	long	0.263147	1	277	5.62402	10
	G2019024	F	Juveniles	JTraining		20	8	W	short	0.263147	0	480	6.17379	21
	G2019024	F	Juveniles	JTraining		21	9	S	long	0.263147	0	480	6.17379	5
	G2019024	F	Juveniles	JTraining		22	10	N	short	0.263147	1	12	2.48491	2
	G2019024	F	Juveniles	JTraining		23	11	E	long	0.263147	1	114	4.7362	3
	G2019024	F	Juveniles	JTraining		24	12	W	short	0.263147	1	9	2.19722	2
	G2019024	F	Juveniles	JTraining		25	13	S	long	0.263147	1	40	3.68888	4
	G2019024	F	Juveniles	JTraining		26	14	N	short	0.263147	0	480	6.17379	25
	G2019024	F	Juveniles	JTraining		27	15	E	long	0.263147	1	191	5.25227	12
	G2019024	F	Juveniles	JTraining		28	16	W	short	0.263147	0	480	6.17379	7
	G2019024	F	Juveniles	JTraining		29	17	S	long	0.263147	0	480	6.17379	10
	G2019024	F	Juveniles	JTraining	F-Training	30	18	N	short	0.263147	1	368	5.90808	17	555.88
	G2019024	F	Juveniles	JTraining	F-Training	31	19	E	long	0.263147	1	65	4.17439	4	115.97
	G2019024	F	Juveniles	JTraining	F-Training	32	20	W	short	0.263147	0	480	6.17379	14	763.18
	G2019024	F	Subadults	SRe-training	Memory test 1	33	1	W	short	0.29597	1	37	3.61092	2	43.59
	G2019024	F	Subadults	SRe-training	Memory test 1	34	2	S	long	0.29597	1	72	4.27667	0	381.3
	G2019024	F	Subadults	SRe-training	Memory test 1	35	3	N	short	0.29597	1	287	5.65948	17	628.92
	G2019024	F	Subadults	SRe-training		36	4	E	long	0.29597	1	318	5.76205	14
	G2019024	F	Subadults	SRe-training		37	5	W	short	0.29597	1	5	1.60944	0
	G2019024	F	Subadults	SRe-training		38	6	S	long	0.29597	0	480	6.17379	11
	G2019024	F	Subadults	SRe-training		39	7	N	short	0.29597	0	480	6.17379	19
	G2019024	F	Subadults	SRe-training		40	8	E	long	0.29597	0	480	6.17379	14
	G2019024	F	Subadults	SRe-training		41	9	W	short	0.29597	0	480	6.17379	17
	G2019024	F	Subadults	SRe-training		42	10	S	long	0.29597	0	480	6.17379	10
	G2019024	F	Adults	ARe-training	Memory test 2	59	1	W	short	0.32224	1	332	5.80513	4	656.67
	G2019024	F	Adults	ARe-training	Memory test 2	60	2	S	long	0.32224	0	480	6.17379	21	970.66
	G2019024	F	Adults	ARe-training	Memory test 2	61	3	N	short	0.32224	0	480	6.17379	11	885.23
	G2019024	F	Adults	ARe-training		62	4	E	long	0.32224	1	461	6.1334	8
	G2019024	F	Adults	ARe-training		63	5	W	short	0.32224	0	480	6.17379	18
	G2019024	F	Adults	ARe-training		64	6	S	long	0.32224	0	480	6.17379	15
	G2019024	F	Adults	ARe-training		65	7	N	short	0.32224	1	15	2.70805	0
	G2019024	F	Adults	ARe-training		66	8	E	long	0.32224	0	480	6.17379	13
	G2019024	F	Adults	ARe-training		67	9	W	short	0.32224	0	480	6.17379	15
	G2019024	F	Adults	ARe-training		68	10	S	long	0.32224	0	480	6.17379	0
	G2019025	F	Juveniles	JPre-training	Pre-Training	1	1	S	long	0.280847	0	480	6.17379	4
	G2019025	F	Juveniles	JPre-training	Pre-Training	2	2	S	long	0.280847	0	480	6.17379	7
	G2019025	F	Juveniles	JPre-training	Pre-Training	3	3	S	long	0.280847	1	159	5.0689	1
	G2019025	F	Juveniles	JPre-training	Pre-Training	4	4	S	long	0.280847	1	178	5.18178	1
	G2019025	F	Juveniles	JPre-training	Pre-Training	5	5	S	long	0.280847	0	480	6.17379	3
	G2019025	F	Juveniles	JPre-training	Pre-Training	6	6	S	long	0.280847	0	480	6.17379	6
	G2019025	F	Juveniles	JPre-training	Pre-Training	7	7	S	long	0.280847	1	298	5.69709	3
	G2019025	F	Juveniles	JPre-training	Pre-Training	8	8	S	long	0.280847	1	413	6.02345	5
	G2019025	F	Juveniles	JPre-training	Pre-Training	9	9	S	long	0.280847	1	210	5.34711	7
	G2019025	F	Juveniles	JPre-training	Pre-Training	10	10	S	long	0.280847	1	9	2.19722	0
	G2019025	F	Juveniles	JPre-training	Pre-Training	11	11	S	long	0.280847	0	480	6.17379	14
	G2019025	F	Juveniles	JPre-training	Pre-Training	12	12	S	long	0.280847	1	111	4.70953	4
	G2019025	F	Juveniles	JTraining	S-Training	13	1	S	long	0.280847	0	480	6.17379	21	1893.23
	G2019025	F	Juveniles	JTraining	S-Training	14	2	N	short	0.280847	1	237	5.46806	3	985.34
	G2019025	F	Juveniles	JTraining	S-Training	15	3	E	long	0.280847	1	87	4.46591	2	545.56
	G2019025	F	Juveniles	JTraining		16	4	W	short	0.280847	1	69	4.23411	2
	G2019025	F	Juveniles	JTraining		17	5	S	long	0.280847	1	65	4.17439	1
	G2019025	F	Juveniles	JTraining		18	6	N	short	0.280847	1	210	5.34711	7
	G2019025	F	Juveniles	JTraining		19	7	E	long	0.280847	1	239	5.47646	4
	G2019025	F	Juveniles	JTraining		20	8	W	short	0.280847	1	3	1.09861	0
	G2019025	F	Juveniles	JTraining		21	9	S	long	0.280847	1	228	5.42935	9
	G2019025	F	Juveniles	JTraining		22	10	N	short	0.280847	1	42	3.73767	3
	G2019025	F	Juveniles	JTraining		23	11	E	long	0.280847	1	83	4.41884	0
	G2019025	F	Juveniles	JTraining		24	12	W	short	0.280847	1	5	1.60944	0
	G2019025	F	Juveniles	JTraining		25	13	S	long	0.280847	1	140	4.94164	4
	G2019025	F	Juveniles	JTraining		26	14	N	short	0.280847	1	343	5.83773	36
	G2019025	F	Juveniles	JTraining		27	15	E	long	0.280847	1	182	5.20401	7
	G2019025	F	Juveniles	JTraining		28	16	W	short	0.280847	1	194	5.26786	7
	G2019025	F	Juveniles	JTraining		29	17	S	long	0.280847	1	240	5.48064	6
	G2019025	F	Juveniles	JTraining	F-Training	30	18	N	short	0.280847	1	165	5.10595	0	390.42
	G2019025	F	Juveniles	JTraining	F-Training	31	19	E	long	0.280847	1	132	4.8828	4	4.46
	G2019025	F	Juveniles	JTraining	F-Training	32	20	W	short	0.280847	1	19	2.94444	2	85.56
	G2019025	F	Subadults	SRe-training	Memory test 1	33	1	W	short	0.293814	1	85	4.44265	5	347.53
	G2019025	F	Subadults	SRe-training	Memory test 1	34	2	S	long	0.293814	0	480	6.17379	10	1245.54
	G2019025	F	Subadults	SRe-training	Memory test 1	35	3	N	short	0.293814	0	480	6.17379	25	872.94
	G2019025	F	Subadults	SRe-training		36	4	E	long	0.293814	1	45	3.80666	2
	G2019025	F	Subadults	SRe-training		37	5	W	short	0.293814	0	480	6.17379	10
	G2019025	F	Subadults	SRe-training		38	6	S	long	0.293814	1	95	4.55388	2
	G2019025	F	Subadults	SRe-training		39	7	N	short	0.293814	1	4	1.38629	0
	G2019025	F	Subadults	SRe-training		40	8	E	long	0.293814	1	41	3.71357	1
	G2019025	F	Subadults	SRe-training		41	9	W	short	0.293814	1	3	1.09861	0
	G2019025	F	Subadults	SRe-training		42	10	S	long	0.293814	1	85	4.44265	4
	G2019025	F	Adults	ARe-training	Memory test 2	59	1	W	short	0.337027	0	480	6.17379	6	1650.02
	G2019025	F	Adults	ARe-training	Memory test 2	60	2	S	long	0.337027	0	480	6.17379	0	933.57
	G2019025	F	Adults	ARe-training	Memory test 2	61	3	N	short	0.337027	1	4	1.38629	0	22.26
	G2019025	F	Adults	ARe-training		62	4	E	long	0.337027	1	342	5.83481	7
	G2019025	F	Adults	ARe-training		63	5	W	short	0.337027	1	423	6.04737	5
	G2019025	F	Adults	ARe-training		64	6	S	long	0.337027	0	480	6.17379	20
	G2019025	F	Adults	ARe-training		65	7	N	short	0.337027	1	6	1.79176	0
	G2019025	F	Adults	ARe-training		66	8	E	long	0.337027	1	57	4.04305	1
	G2019025	F	Adults	ARe-training		67	9	W	short	0.337027	1	159	5.0689	4
	G2019025	F	Adults	ARe-training		68	10	S	long	0.337027	0	480	6.17379	8
	G2019026	F	Juveniles	JPre-training	Pre-Training	1	1	S	long	0.277387	1	60	4.09434	0
	G2019026	F	Juveniles	JPre-training	Pre-Training	2	2	S	long	0.277387	0	480	6.17379	14
	G2019026	F	Juveniles	JPre-training	Pre-Training	3	3	S	long	0.277387	1	131	4.8752	1
	G2019026	F	Juveniles	JPre-training	Pre-Training	4	4	S	long	0.277387	1	78	4.35671	2
	G2019026	F	Juveniles	JPre-training	Pre-Training	5	5	S	long	0.277387	1	180	5.19296	2
	G2019026	F	Juveniles	JPre-training	Pre-Training	6	6	S	long	0.277387	0	480	6.17379	12
	G2019026	F	Juveniles	JPre-training	Pre-Training	7	7	S	long	0.277387	1	184	5.21494	3
	G2019026	F	Juveniles	JPre-training	Pre-Training	8	8	S	long	0.277387	0	480	6.17379	16
	G2019026	F	Juveniles	JPre-training	Pre-Training	9	9	S	long	0.277387	0	480	6.17379	23
	G2019026	F	Juveniles	JPre-training	Pre-Training	10	10	S	long	0.277387	1	347	5.84932	17
	G2019026	F	Juveniles	JPre-training	Pre-Training	11	11	S	long	0.277387	1	397	5.98394	15
	G2019026	F	Juveniles	JPre-training	Pre-Training	12	12	S	long	0.277387	1	437	6.07993	13
	G2019026	F	Juveniles	JTraining	S-Training	13	1	S	long	0.277387	0	480	6.17379	23	1580.17
	G2019026	F	Juveniles	JTraining	S-Training	14	2	N	short	0.277387	0	480	6.17379	16	1242.61
	G2019026	F	Juveniles	JTraining	S-Training	15	3	E	long	0.277387	1	128	4.85203	3	494.23
	G2019026	F	Juveniles	JTraining		16	4	W	short	0.277387	1	250	5.52146	4
	G2019026	F	Juveniles	JTraining		17	5	S	long	0.277387	1	480	6.17379	7
	G2019026	F	Juveniles	JTraining		18	6	N	short	0.277387	1	321	5.77144	23
	G2019026	F	Juveniles	JTraining		19	7	E	long	0.277387	1	217	5.3799	8
	G2019026	F	Juveniles	JTraining		20	8	W	short	0.277387	1	8	2.07944	2
	G2019026	F	Juveniles	JTraining		21	9	S	long	0.277387	1	306	5.72359	13
	G2019026	F	Juveniles	JTraining		22	10	N	short	0.277387	1	194	5.26786	1
	G2019026	F	Juveniles	JTraining		23	11	E	long	0.277387	0	480	6.17379	15
	G2019026	F	Juveniles	JTraining		24	12	W	short	0.277387	1	67	4.20469	5
	G2019026	F	Juveniles	JTraining		25	13	S	long	0.277387	1	100	4.60517	6
	G2019026	F	Juveniles	JTraining		26	14	N	short	0.277387	1	7	1.94591	1
	G2019026	F	Juveniles	JTraining		27	15	E	long	0.277387	0	480	6.17379	16
	G2019026	F	Juveniles	JTraining		28	16	W	short	0.277387	1	21	3.04452	0
	G2019026	F	Juveniles	JTraining		29	17	S	long	0.277387	1	257	5.54908	8
	G2019026	F	Juveniles	JTraining	F-Training	30	18	N	short	0.277387	1	330	5.79909	8	492.73
	G2019026	F	Juveniles	JTraining	F-Training	31	19	E	long	0.277387	1	60	4.09434	2	386.1
	G2019026	F	Juveniles	JTraining	F-Training	32	20	W	short	0.277387	1	5	1.60944	0	20
	G2019026	F	Subadults	SRe-training	Memory test 1	33	1	W	short	0.30126	0	480	6.17379	17	1082.11
	G2019026	F	Subadults	SRe-training	Memory test 1	34	2	S	long	0.30126	0	480	6.17379	7	1005.06
	G2019026	F	Subadults	SRe-training	Memory test 1	35	3	N	short	0.30126	1	161	5.0814	14	483.65
	G2019026	F	Subadults	SRe-training		36	4	E	long	0.30126	1	22	3.09104	2
	G2019026	F	Subadults	SRe-training		37	5	W	short	0.30126	1	180	5.19296	4
	G2019026	F	Subadults	SRe-training		38	6	S	long	0.30126	1	80	4.38203	3
	G2019026	F	Subadults	SRe-training		39	7	N	short	0.30126	1	132	4.8828	9
	G2019026	F	Subadults	SRe-training		40	8	E	long	0.30126	1	30	3.4012	3
	G2019026	F	Subadults	SRe-training		41	9	W	short	0.30126	0	480	6.17379	16
	G2019026	F	Subadults	SRe-training		42	10	S	long	0.30126	1	136	4.91265	5
	G2019026	F	Adults	ARe-training	Memory test 2	59	1	W	short	0.307008	0	480	6.17379	8	575.39
	G2019026	F	Adults	ARe-training	Memory test 2	60	2	S	long	0.307008	0	480	6.17379	5	926.39
	G2019026	F	Adults	ARe-training	Memory test 2	61	3	N	short	0.307008	1	386	5.95584	3	901.08
	G2019026	F	Adults	ARe-training		62	4	E	long	0.307008	0	480	6.17379	9
	G2019026	F	Adults	ARe-training		63	5	W	short	0.307008	0	480	6.17379	2
	G2019026	F	Adults	ARe-training		64	6	S	long	0.307008	0	480	6.17379	20
	G2019026	F	Adults	ARe-training		65	7	N	short	0.307008	1	230	5.43808	2
	G2019026	F	Adults	ARe-training		66	8	E	long	0.307008	1	240	5.48064	2
	G2019026	F	Adults	ARe-training		67	9	W	short	0.307008	1	172	5.14749	10
	G2019026	F	Adults	ARe-training		68	10	S	long	0.307008	1	60	4.09434	3
	G2019027	F	Juveniles	JPre-training	Pre-Training	1	1	S	long	0.291151	1	230	5.43808	4
	G2019027	F	Juveniles	JPre-training	Pre-Training	2	2	S	long	0.291151	1	283	5.64545	5
	G2019027	F	Juveniles	JPre-training	Pre-Training	3	3	S	long	0.291151	1	192	5.2575	2
	G2019027	F	Juveniles	JPre-training	Pre-Training	4	4	S	long	0.291151	1	138	4.92725	3
	G2019027	F	Juveniles	JPre-training	Pre-Training	5	5	S	long	0.291151	0	480	6.17379	15
	G2019027	F	Juveniles	JPre-training	Pre-Training	6	6	S	long	0.291151	0	480	6.17379	13
	G2019027	F	Juveniles	JPre-training	Pre-Training	7	7	S	long	0.291151	1	171	5.14166	2
	G2019027	F	Juveniles	JPre-training	Pre-Training	8	8	S	long	0.291151	1	309	5.73334	7
	G2019027	F	Juveniles	JPre-training	Pre-Training	9	9	S	long	0.291151	1	259	5.55683	14
	G2019027	F	Juveniles	JPre-training	Pre-Training	10	10	S	long	0.291151	1	479	6.1717	4
	G2019027	F	Juveniles	JPre-training	Pre-Training	11	11	S	long	0.291151	1	81	4.39445	1
	G2019027	F	Juveniles	JPre-training	Pre-Training	12	12	S	long	0.291151	1	11	2.3979	0
	G2019027	F	Juveniles	JTraining	S-Training	13	1	S	long	0.291151	1	208	5.33754	18	633.23
	G2019027	F	Juveniles	JTraining	S-Training	14	2	N	short	0.291151	1	120	4.78749	2	158.68
	G2019027	F	Juveniles	JTraining	S-Training	15	3	E	long	0.291151	1	148	4.99721	3	487.82
	G2019027	F	Juveniles	JTraining		16	4	W	short	0.291151	1	76	4.33073	3
	G2019027	F	Juveniles	JTraining		17	5	S	long	0.291151	1	65	4.17439	2
	G2019027	F	Juveniles	JTraining		18	6	N	short	0.291151	1	335	5.81413	16
	G2019027	F	Juveniles	JTraining		19	7	E	long	0.291151	1	45	3.80666	7
	G2019027	F	Juveniles	JTraining		20	8	W	short	0.291151	1	28	3.3322	1
	G2019027	F	Juveniles	JTraining		21	9	S	long	0.291151	0	480	6.17379	26
	G2019027	F	Juveniles	JTraining		22	10	N	short	0.291151	0	480	6.17379	6
	G2019027	F	Juveniles	JTraining		23	11	E	long	0.291151	0	480	6.17379	15
	G2019027	F	Juveniles	JTraining		24	12	W	short	0.291151	0	480	6.17379	13
	G2019027	F	Juveniles	JTraining		25	13	S	long	0.291151	0	480	6.17379	10
	G2019027	F	Juveniles	JTraining		26	14	N	short	0.291151	1	444	6.09582	25
	G2019027	F	Juveniles	JTraining		27	15	E	long	0.291151	0	480	6.17379	14
	G2019027	F	Juveniles	JTraining		28	16	W	short	0.291151	1	413	6.02345	38
	G2019027	F	Juveniles	JTraining		29	17	S	long	0.291151	0	480	6.17379	10
	G2019027	F	Juveniles	JTraining	F-Training	30	18	N	short	0.291151	1	165	5.10595	0	423.55
	G2019027	F	Juveniles	JTraining	F-Training	31	19	E	long	0.291151	1	375	5.92693	10	865.42
	G2019027	F	Juveniles	JTraining	F-Training	32	20	W	short	0.291151	1	113	4.72739	4	277.97
	G2019027	F	Subadults	SRe-training	Memory test 1	33	1	W	short	0.285468	1	22	3.09104	0	118.52
	G2019027	F	Subadults	SRe-training	Memory test 1	34	2	S	long	0.285468	1	185	5.22036	4	790.72
	G2019027	F	Subadults	SRe-training	Memory test 1	35	3	N	short	0.285468	1	370	5.9135	12	938.21
	G2019027	F	Subadults	SRe-training		36	4	E	long	0.285468	1	394	5.97635	32
	G2019027	F	Subadults	SRe-training		37	5	W	short	0.285468	1	14	2.63906	1
	G2019027	F	Subadults	SRe-training		38	6	S	long	0.285468	0	480	6.17379	10
	G2019027	F	Subadults	SRe-training		39	7	N	short	0.285468	1	21	3.04452	7
	G2019027	F	Subadults	SRe-training		40	8	E	long	0.285468	0	480	6.17379	28
	G2019027	F	Subadults	SRe-training		41	9	W	short	0.285468	1	271	5.60212	22
	G2019027	F	Subadults	SRe-training		42	10	S	long	0.285468	1	100	4.60517	3
	G2019027	F	Adults	ARe-training	Memory test 2	59	1	W	short	0.291304	1	73	4.29046	1	249.92
	G2019027	F	Adults	ARe-training	Memory test 2	60	2	S	long	0.291304	0	480	6.17379	15	1231.01
	G2019027	F	Adults	ARe-training	Memory test 2	61	3	N	short	0.291304	1	360	5.8861	12	802.87
	G2019027	F	Adults	ARe-training		62	4	E	long	0.291304	1	192	5.2575	11
	G2019027	F	Adults	ARe-training		63	5	W	short	0.291304	1	126	4.83628	15
	G2019027	F	Adults	ARe-training		64	6	S	long	0.291304	0	480	6.17379	15
	G2019027	F	Adults	ARe-training		65	7	N	short	0.291304	1	95	4.55388	0
	G2019027	F	Adults	ARe-training		66	8	E	long	0.291304	1	209	5.34233	2
	G2019027	F	Adults	ARe-training		67	9	W	short	0.291304	0	480	6.17379	15
	G2019027	F	Adults	ARe-training		68	10	S	long	0.291304	0	480	6.17379	12
	G2019028	F	Juveniles	JPre-training	Pre-Training	1	1	S	long	0.271515	0	480	6.17379	12
	G2019028	F	Juveniles	JPre-training	Pre-Training	2	2	S	long	0.271515	0	480	6.17379	12
	G2019028	F	Juveniles	JPre-training	Pre-Training	3	3	S	long	0.271515	0	480	6.17379	11
	G2019028	F	Juveniles	JPre-training	Pre-Training	4	4	S	long	0.271515	0	480	6.17379	8
	G2019028	F	Juveniles	JPre-training	Pre-Training	5	5	S	long	0.271515	1	169	5.1299	2
	G2019028	F	Juveniles	JPre-training	Pre-Training	6	6	S	long	0.271515	0	480	6.17379	10
	G2019028	F	Juveniles	JPre-training	Pre-Training	7	7	S	long	0.271515	0	480	6.17379	6
	G2019028	F	Juveniles	JPre-training	Pre-Training	8	8	S	long	0.271515	0	480	6.17379	8
	G2019028	F	Juveniles	JPre-training	Pre-Training	9	9	S	long	0.271515	0	480	6.17379	15
	G2019028	F	Juveniles	JPre-training	Pre-Training	10	10	S	long	0.271515	1	385	5.95324	16
	G2019028	F	Juveniles	JPre-training	Pre-Training	11	11	S	long	0.271515	0	480	6.17379	12
	G2019028	F	Juveniles	JPre-training	Pre-Training	12	12	S	long	0.271515	0	480	6.17379	13
	G2019028	F	Juveniles	JTraining	S-Training	13	1	S	long	0.271515	0	480	6.17379	12	1026.92
	G2019028	F	Juveniles	JTraining	S-Training	14	2	N	short	0.271515	0	480	6.17379	22	935.35
	G2019028	F	Juveniles	JTraining	S-Training	15	3	E	long	0.271515	1	2	0.693147	0	75.46
	G2019028	F	Juveniles	JTraining		16	4	W	short	0.271515	1	260	5.56068	12
	G2019028	F	Juveniles	JTraining		17	5	S	long	0.271515	0	480	6.17379	5
	G2019028	F	Juveniles	JTraining		18	6	N	short	0.271515	0	480	6.17379	10
	G2019028	F	Juveniles	JTraining		19	7	E	long	0.271515	0	480	6.17379	25
	G2019028	F	Juveniles	JTraining		20	8	W	short	0.271515	1	145	4.97673	2
	G2019028	F	Juveniles	JTraining		21	9	S	long	0.271515	0	480	6.17379	8
	G2019028	F	Juveniles	JTraining		22	10	N	short	0.271515	0	480	6.17379	17
	G2019028	F	Juveniles	JTraining		23	11	E	long	0.271515	0	480	6.17379	15
	G2019028	F	Juveniles	JTraining		24	12	W	short	0.271515	1	280	5.63479	10
	G2019028	F	Juveniles	JTraining		25	13	S	long	0.271515	0	480	6.17379	27
	G2019028	F	Juveniles	JTraining		26	14	N	short	0.271515	1	443	6.09357	29
	G2019028	F	Juveniles	JTraining		27	15	E	long	0.271515	1	305	5.72031	3
	G2019028	F	Juveniles	JTraining		28	16	W	short	0.271515	0	480	6.17379	17
	G2019028	F	Juveniles	JTraining		29	17	S	long	0.271515	0	480	6.17379	33
	G2019028	F	Juveniles	JTraining	F-Training	30	18	N	short	0.271515	1	5	1.60944	1	4.46
	G2019028	F	Juveniles	JTraining	F-Training	31	19	E	long	0.271515	1	235	5.45959	8	866.69
	G2019028	F	Juveniles	JTraining	F-Training	32	20	W	short	0.271515	1	70	4.2485	5	53.92
	G2019028	F	Subadults	SRe-training	Memory test 1	33	1	W	short	0.291664	0	480	6.17379	24	1522.06
	G2019028	F	Subadults	SRe-training	Memory test 1	34	2	S	long	0.291664	1	10	2.30259	1	67.98
	G2019028	F	Subadults	SRe-training	Memory test 1	35	3	N	short	0.291664	0	480	6.17379	27	1483.28
	G2019028	F	Subadults	SRe-training		36	4	E	long	0.291664	0	480	6.17379	21
	G2019028	F	Subadults	SRe-training		37	5	W	short	0.291664	0	480	6.17379	13
	G2019028	F	Subadults	SRe-training		38	6	S	long	0.291664	1	390	5.96615	4
	G2019028	F	Subadults	SRe-training		39	7	N	short	0.291664	1	3	1.09861	0
	G2019028	F	Subadults	SRe-training		40	8	E	long	0.291664	0	480	6.17379	37
	G2019028	F	Subadults	SRe-training		41	9	W	short	0.291664	0	480	6.17379	30
	G2019028	F	Subadults	SRe-training		42	10	S	long	0.291664	0	480	6.17379	17
	G2019028	F	Adults	ARe-training	Memory test 2	59	1	W	short	0.302624	0	480	6.17379	16	965.2
	G2019028	F	Adults	ARe-training	Memory test 2	60	2	S	long	0.302624	1	360	5.8861	13	856.75
	G2019028	F	Adults	ARe-training	Memory test 2	61	3	N	short	0.302624	0	480	6.17379	17	832.95
	G2019028	F	Adults	ARe-training		62	4	E	long	0.302624	0	480	6.17379	24
	G2019028	F	Adults	ARe-training		63	5	W	short	0.302624	0	480	6.17379	17
	G2019028	F	Adults	ARe-training		64	6	S	long	0.302624	0	480	6.17379	13
	G2019028	F	Adults	ARe-training		65	7	N	short	0.302624	1	40	3.68888	0
	G2019028	F	Adults	ARe-training		66	8	E	long	0.302624	1	77	4.34381	3
	G2019028	F	Adults	ARe-training		67	9	W	short	0.302624	1	125	4.82831	3
	G2019028	F	Adults	ARe-training		68	10	S	long	0.302624	1	234	5.45532	8
	G2019029	F	Juveniles	JPre-training	Pre-Training	1	1	S	long	0.296845	1	376	5.92959	8
	G2019029	F	Juveniles	JPre-training	Pre-Training	2	2	S	long	0.296845	1	3	1.09861	0
	G2019029	F	Juveniles	JPre-training	Pre-Training	3	3	S	long	0.296845	1	50	3.91202	0
	G2019029	F	Juveniles	JPre-training	Pre-Training	4	4	S	long	0.296845	1	69	4.23411	0
	G2019029	F	Juveniles	JPre-training	Pre-Training	5	5	S	long	0.296845	1	360	5.8861	6
	G2019029	F	Juveniles	JPre-training	Pre-Training	6	6	S	long	0.296845	0	480	6.17379	10
	G2019029	F	Juveniles	JPre-training	Pre-Training	7	7	S	long	0.296845	1	12	2.48491	0
	G2019029	F	Juveniles	JPre-training	Pre-Training	8	8	S	long	0.296845	1	265	5.57973	3
	G2019029	F	Juveniles	JPre-training	Pre-Training	9	9	S	long	0.296845	1	137	4.91998	1
	G2019029	F	Juveniles	JPre-training	Pre-Training	10	10	S	long	0.296845	1	91	4.51086	6
	G2019029	F	Juveniles	JPre-training	Pre-Training	11	11	S	long	0.296845	1	211	5.35186	8
	G2019029	F	Juveniles	JPre-training	Pre-Training	12	12	S	long	0.296845	0	480	6.17379	6
	G2019029	F	Juveniles	JTraining	S-Training	13	1	S	long	0.296845	1	232	5.44674	5	718.51
	G2019029	F	Juveniles	JTraining	S-Training	14	2	N	short	0.296845	1	132	4.8828	1	720.28
	G2019029	F	Juveniles	JTraining	S-Training	15	3	E	long	0.296845	1	210	5.34711	2	727.79
	G2019029	F	Juveniles	JTraining		16	4	W	short	0.296845	1	13	2.56495	3
	G2019029	F	Juveniles	JTraining		17	5	S	long	0.296845	1	60	4.09434	0
	G2019029	F	Juveniles	JTraining		18	6	N	short	0.296845	1	30	3.4012	0
	G2019029	F	Juveniles	JTraining		19	7	E	long	0.296845	1	210	5.34711	12
	G2019029	F	Juveniles	JTraining		20	8	W	short	0.296845	1	20	2.99573	0
	G2019029	F	Juveniles	JTraining		21	9	S	long	0.296845	0	480	6.17379	20
	G2019029	F	Juveniles	JTraining		22	10	N	short	0.296845	0	480	6.17379	25
	G2019029	F	Juveniles	JTraining		23	11	E	long	0.296845	1	143	4.96284	3
	G2019029	F	Juveniles	JTraining		24	12	W	short	0.296845	1	60	4.09434	2
	G2019029	F	Juveniles	JTraining		25	13	S	long	0.296845	1	74	4.30407	7
	G2019029	F	Juveniles	JTraining		26	14	N	short	0.296845	1	14	2.63906	1
	G2019029	F	Juveniles	JTraining		27	15	E	long	0.296845	1	30	3.4012	1
	G2019029	F	Juveniles	JTraining		28	16	W	short	0.296845	1	140	4.94164	6
	G2019029	F	Juveniles	JTraining		29	17	S	long	0.296845	0	480	6.17379	6
	G2019029	F	Juveniles	JTraining	F-Training	30	18	N	short	0.296845	1	170	5.1358	6	386.1
	G2019029	F	Juveniles	JTraining	F-Training	31	19	E	long	0.296845	1	127	4.84419	2	536.17
	G2019029	F	Juveniles	JTraining	F-Training	32	20	W	short	0.296845	1	66	4.18965	3	170.15
	G2019029	F	Subadults	SRe-training	Memory test 1	33	1	W	short	0.29489	1	478	6.16961	10	1137.56
	G2019029	F	Subadults	SRe-training	Memory test 1	34	2	S	long	0.29489	1	260	5.56068	10	518.54
	G2019029	F	Subadults	SRe-training	Memory test 1	35	3	N	short	0.29489	1	14	2.63906	1	129.31
	G2019029	F	Subadults	SRe-training		36	4	E	long	0.29489	1	181	5.1985	8
	G2019029	F	Subadults	SRe-training		37	5	W	short	0.29489	1	55	4.00733	1
	G2019029	F	Subadults	SRe-training		38	6	S	long	0.29489	1	180	5.19296	3
	G2019029	F	Subadults	SRe-training		39	7	N	short	0.29489	1	3	1.09861	0
	G2019029	F	Subadults	SRe-training		40	8	E	long	0.29489	1	233	5.45104	18
	G2019029	F	Subadults	SRe-training		41	9	W	short	0.29489	1	189	5.24175	5
	G2019029	F	Subadults	SRe-training		42	10	S	long	0.29489	1	257	5.54908	5
	G2019029	F	Adults	ARe-training	Memory test 2	59	1	W	short	0.31175	0	480	6.17379	14	1449.91
	G2019029	F	Adults	ARe-training	Memory test 2	60	2	S	long	0.31175	1	5	1.60944	0	50.71
	G2019029	F	Adults	ARe-training	Memory test 2	61	3	N	short	0.31175	1	3	1.09861	0	17.17
	G2019029	F	Adults	ARe-training		62	4	E	long	0.31175	1	15	2.70805	0
	G2019029	F	Adults	ARe-training		63	5	W	short	0.31175	0	480	6.17379	12
	G2019029	F	Adults	ARe-training		64	6	S	long	0.31175	1	182	5.20401	6
	G2019029	F	Adults	ARe-training		65	7	N	short	0.31175	1	2	0.693147	0
	G2019029	F	Adults	ARe-training		66	8	E	long	0.31175	1	68	4.21951	2
	G2019029	F	Adults	ARe-training		67	9	W	short	0.31175	1	7	1.94591	0
	G2019029	F	Adults	ARe-training		68	10	S	long	0.31175	1	71	4.26268	2
	G2019030	F	Juveniles	JPre-training	Pre-Training	1	1	S	long	0.307003	0	480	6.17379	9
	G2019030	F	Juveniles	JPre-training	Pre-Training	2	2	S	long	0.307003	0	480	6.17379	6
	G2019030	F	Juveniles	JPre-training	Pre-Training	3	3	S	long	0.307003	0	480	6.17379	9
	G2019030	F	Juveniles	JPre-training	Pre-Training	4	4	S	long	0.307003	0	480	6.17379	3
	G2019030	F	Juveniles	JPre-training	Pre-Training	5	5	S	long	0.307003	0	480	6.17379	5
	G2019030	F	Juveniles	JPre-training	Pre-Training	6	6	S	long	0.307003	0	480	6.17379	5
	G2019030	F	Juveniles	JPre-training	Pre-Training	7	7	S	long	0.307003	0	480	6.17379	5
	G2019030	F	Juveniles	JPre-training	Pre-Training	8	8	S	long	0.307003	0	480	6.17379	6
	G2019030	F	Juveniles	JPre-training	Pre-Training	9	9	S	long	0.307003	0	480	6.17379	16
	G2019030	F	Juveniles	JPre-training	Pre-Training	10	10	S	long	0.307003	0	480	6.17379	14
	G2019030	F	Juveniles	JPre-training	Pre-Training	11	11	S	long	0.307003	0	480	6.17379	10
	G2019030	F	Juveniles	JPre-training	Pre-Training	12	12	S	long	0.307003	0	480	6.17379	4
	G2019030	F	Juveniles	JTraining	S-Training	13	1	S	long	0.307003	1	456	6.12249	8	1334.08
	G2019030	F	Juveniles	JTraining	S-Training	14	2	N	short	0.307003	1	456	6.12249	17	1690.22
	G2019030	F	Juveniles	JTraining	S-Training	15	3	E	long	0.307003	1	405	6.00389	4	1496.53
	G2019030	F	Juveniles	JTraining		16	4	W	short	0.307003	1	8	2.07944	2
	G2019030	F	Juveniles	JTraining		17	5	S	long	0.307003	0	480	6.17379	7
	G2019030	F	Juveniles	JTraining		18	6	N	short	0.307003	0	480	6.17379	5
	G2019030	F	Juveniles	JTraining		19	7	E	long	0.307003	1	98	4.58497	17
	G2019030	F	Juveniles	JTraining		20	8	W	short	0.307003	0	480	6.17379	7
	G2019030	F	Juveniles	JTraining		21	9	S	long	0.307003	0	480	6.17379	10
	G2019030	F	Juveniles	JTraining		22	10	N	short	0.307003	0	480	6.17379	10
	G2019030	F	Juveniles	JTraining		23	11	E	long	0.307003	0	480	6.17379	15
	G2019030	F	Juveniles	JTraining		24	12	W	short	0.307003	1	5	1.60944	1
	G2019030	F	Juveniles	JTraining		25	13	S	long	0.307003	1	87	4.46591	4
	G2019030	F	Juveniles	JTraining		26	14	N	short	0.307003	1	280	5.63479	7
	G2019030	F	Juveniles	JTraining		27	15	E	long	0.307003	1	420	6.04025	5
	G2019030	F	Juveniles	JTraining		28	16	W	short	0.307003	1	137	4.91998	3
	G2019030	F	Juveniles	JTraining		29	17	S	long	0.307003	0	480	6.17379	22
	G2019030	F	Juveniles	JTraining	F-Training	30	18	N	short	0.307003	0	480	6.17379	20	865.42
	G2019030	F	Juveniles	JTraining	F-Training	31	19	E	long	0.307003	1	332	5.80513	8	797.11
	G2019030	F	Juveniles	JTraining	F-Training	32	20	W	short	0.307003	1	76	4.33073	5	101.89
	G2019030	F	Subadults	SRe-training	Memory test 1	33	1	W	short	0.293265	0	480	6.17379	12	1080.81
	G2019030	F	Subadults	SRe-training	Memory test 1	34	2	S	long	0.293265	1	210	5.34711	4	470.7
	G2019030	F	Subadults	SRe-training	Memory test 1	35	3	N	short	0.293265	0	480	6.17379	11	1183.48
	G2019030	F	Subadults	SRe-training		36	4	E	long	0.293265	1	57	4.04305	3
	G2019030	F	Subadults	SRe-training		37	5	W	short	0.293265	1	265	5.57973	7
	G2019030	F	Subadults	SRe-training		38	6	S	long	0.293265	1	190	5.24702	3
	G2019030	F	Subadults	SRe-training		39	7	N	short	0.293265	1	3	1.09861	0
	G2019030	F	Subadults	SRe-training		40	8	E	long	0.293265	1	372	5.91889	21
	G2019030	F	Subadults	SRe-training		41	9	W	short	0.293265	1	242	5.48894	17
	G2019030	F	Subadults	SRe-training		42	10	S	long	0.293265	1	180	5.19296	3
	G2019030	F	Adults	ARe-training	Memory test 2	59	1	W	short	0.314363	0	480	6.17379	5	1036.77
	G2019030	F	Adults	ARe-training	Memory test 2	60	2	S	long	0.314363	1	299	5.70044	5	695.29
	G2019030	F	Adults	ARe-training	Memory test 2	61	3	N	short	0.314363	0	480	6.17379	15	784.08
	G2019030	F	Adults	ARe-training		62	4	E	long	0.314363	0	480	6.17379	15
	G2019030	F	Adults	ARe-training		63	5	W	short	0.314363	0	480	6.17379	15
	G2019030	F	Adults	ARe-training		64	6	S	long	0.314363	1	404	6.00141	8
	G2019030	F	Adults	ARe-training		65	7	N	short	0.314363	0	480	6.17379	5
	G2019030	F	Adults	ARe-training		66	8	E	long	0.314363	0	480	6.17379	4
	G2019030	F	Adults	ARe-training		67	9	W	short	0.314363	1	350	5.85793	10
	G2019030	F	Adults	ARe-training		68	10	S	long	0.314363	0	480	6.17379	12
	G2019031	F	Juveniles	JPre-training	Pre-Training	1	1	S	long	0.264737	0	480	6.17379	17
	G2019031	F	Juveniles	JPre-training	Pre-Training	2	2	S	long	0.264737	0	480	6.17379	12
	G2019031	F	Juveniles	JPre-training	Pre-Training	3	3	S	long	0.264737	0	480	6.17379	8
	G2019031	F	Juveniles	JPre-training	Pre-Training	4	4	S	long	0.264737	0	480	6.17379	4
	G2019031	F	Juveniles	JPre-training	Pre-Training	5	5	S	long	0.264737	1	67	4.20469	0
	G2019031	F	Juveniles	JPre-training	Pre-Training	6	6	S	long	0.264737	1	345	5.84354	12
	G2019031	F	Juveniles	JPre-training	Pre-Training	7	7	S	long	0.264737	0	480	6.17379	9
	G2019031	F	Juveniles	JPre-training	Pre-Training	8	8	S	long	0.264737	1	272	5.6058	12
	G2019031	F	Juveniles	JPre-training	Pre-Training	9	9	S	long	0.264737	1	450	6.10925	12
	G2019031	F	Juveniles	JPre-training	Pre-Training	10	10	S	long	0.264737	0	480	6.17379	21
	G2019031	F	Juveniles	JPre-training	Pre-Training	11	11	S	long	0.264737	0	480	6.17379	11
	G2019031	F	Juveniles	JPre-training	Pre-Training	12	12	S	long	0.264737	0	480	6.17379	17
	G2019031	F	Juveniles	JTraining	S-Training	13	1	S	long	0.264737	1	453	6.11589	14	1195.25
	G2019031	F	Juveniles	JTraining	S-Training	14	2	N	short	0.264737	1	3	1.09861	0	20
	G2019031	F	Juveniles	JTraining	S-Training	15	3	E	long	0.264737	1	430	6.06379	3	1281.07
	G2019031	F	Juveniles	JTraining		16	4	W	short	0.264737	1	32	3.46574	1
	G2019031	F	Juveniles	JTraining		17	5	S	long	0.264737	0	480	6.17379	12
	G2019031	F	Juveniles	JTraining		18	6	N	short	0.264737	1	3	1.09861	0
	G2019031	F	Juveniles	JTraining		19	7	E	long	0.264737	0	480	6.17379	18
	G2019031	F	Juveniles	JTraining		20	8	W	short	0.264737	0	480	6.17379	20
	G2019031	F	Juveniles	JTraining		21	9	S	long	0.264737	1	163	5.09375	3
	G2019031	F	Juveniles	JTraining		22	10	N	short	0.264737	0	480	6.17379	15
	G2019031	F	Juveniles	JTraining		23	11	E	long	0.264737	1	300	5.70378	8
	G2019031	F	Juveniles	JTraining		24	12	W	short	0.264737	1	315	5.75257	3
	G2019031	F	Juveniles	JTraining		25	13	S	long	0.264737	1	145	4.97673	6
	G2019031	F	Juveniles	JTraining		26	14	N	short	0.264737	0	480	6.17379	37
	G2019031	F	Juveniles	JTraining		27	15	E	long	0.264737	0	480	6.17379	29
	G2019031	F	Juveniles	JTraining		28	16	W	short	0.264737	1	167	5.11799	0
	G2019031	F	Juveniles	JTraining		29	17	S	long	0.264737	1	90	4.49981	1
	G2019031	F	Juveniles	JTraining	F-Training	30	18	N	short	0.264737	1	5	1.60944	1	661.62
	G2019031	F	Juveniles	JTraining	F-Training	31	19	E	long	0.264737	0	480	6.17379	7	925.04
	G2019031	F	Juveniles	JTraining	F-Training	32	20	W	short	0.264737	1	60	4.09434	10	233.51
	G2019031	F	Subadults	SRe-training	Memory test 1	33	1	W	short	0.281443	1	68	4.21951	10	77.13
	G2019031	F	Subadults	SRe-training	Memory test 1	34	2	S	long	0.281443	1	170	5.1358	3	562.31
	G2019031	F	Subadults	SRe-training	Memory test 1	35	3	N	short	0.281443	1	13	2.56495	2	83.15
	G2019031	F	Subadults	SRe-training		36	4	E	long	0.281443	0	480	6.17379	24
	G2019031	F	Subadults	SRe-training		37	5	W	short	0.281443	1	30	3.4012	3
	G2019031	F	Subadults	SRe-training		38	6	S	long	0.281443	1	375	5.92693	8
	G2019031	F	Subadults	SRe-training		39	7	N	short	0.281443	1	7	1.94591	0
	G2019031	F	Subadults	SRe-training		40	8	E	long	0.281443	0	480	6.17379	34
	G2019031	F	Subadults	SRe-training		41	9	W	short	0.281443	1	53	3.97029	3
	G2019031	F	Subadults	SRe-training		42	10	S	long	0.281443	1	130	4.86753	4
	G2019031	F	Adults	ARe-training	Memory test 2	59	1	W	short	0.307307	0	480	6.17379	21	1115.76
	G2019031	F	Adults	ARe-training	Memory test 2	60	2	S	long	0.307307	1	149	5.00395	4	348.43
	G2019031	F	Adults	ARe-training	Memory test 2	61	3	N	short	0.307307	1	77	4.34381	0	252.69
	G2019031	F	Adults	ARe-training		62	4	E	long	0.307307	1	4	1.38629	0
	G2019031	F	Adults	ARe-training		63	5	W	short	0.307307	0	480	6.17379	9
	G2019031	F	Adults	ARe-training		64	6	S	long	0.307307	0	480	6.17379	10
	G2019031	F	Adults	ARe-training		65	7	N	short	0.307307	0	480	6.17379	12
	G2019031	F	Adults	ARe-training		66	8	E	long	0.307307	0	480	6.17379	7
	G2019031	F	Adults	ARe-training		67	9	W	short	0.307307	1	240	5.48064	12
	G2019031	F	Adults	ARe-training		68	10	S	long	0.307307	1	126	4.83628	2
	G2019032	F	Juveniles	JPre-training	Pre-Training	1	1	S	long	0.297864	1	84	4.43082	3
	G2019032	F	Juveniles	JPre-training	Pre-Training	2	2	S	long	0.297864	0	480	6.17379	5
	G2019032	F	Juveniles	JPre-training	Pre-Training	3	3	S	long	0.297864	1	110	4.70048	2
	G2019032	F	Juveniles	JPre-training	Pre-Training	4	4	S	long	0.297864	0	480	6.17379	5
	G2019032	F	Juveniles	JPre-training	Pre-Training	5	5	S	long	0.297864	1	259	5.55683	0
	G2019032	F	Juveniles	JPre-training	Pre-Training	6	6	S	long	0.297864	1	98	4.58497	2
	G2019032	F	Juveniles	JPre-training	Pre-Training	7	7	S	long	0.297864	1	56	4.02535	0
	G2019032	F	Juveniles	JPre-training	Pre-Training	8	8	S	long	0.297864	1	459	6.12905	6
	G2019032	F	Juveniles	JPre-training	Pre-Training	9	9	S	long	0.297864	0	480	6.17379	9
	G2019032	F	Juveniles	JPre-training	Pre-Training	10	10	S	long	0.297864	1	62	4.12713	1
	G2019032	F	Juveniles	JPre-training	Pre-Training	11	11	S	long	0.297864	0	480	6.17379	14
	G2019032	F	Juveniles	JPre-training	Pre-Training	12	12	S	long	0.297864	1	467	6.14633	20
	G2019032	F	Juveniles	JTraining	S-Training	13	1	S	long	0.297864	0	480	6.17379	22	869.25
	G2019032	F	Juveniles	JTraining	S-Training	14	2	N	short	0.297864	0	480	6.17379	7	1697.48
	G2019032	F	Juveniles	JTraining	S-Training	15	3	E	long	0.297864	1	37	3.61092	1	209.31
	G2019032	F	Juveniles	JTraining		16	4	W	short	0.297864	1	52	3.95124	1
	G2019032	F	Juveniles	JTraining		17	5	S	long	0.297864	0	480	6.17379	16
	G2019032	F	Juveniles	JTraining		18	6	N	short	0.297864	1	179	5.18739	7
	G2019032	F	Juveniles	JTraining		19	7	E	long	0.297864	0	480	6.17379	20
	G2019032	F	Juveniles	JTraining		20	8	W	short	0.297864	1	52	3.95124	3
	G2019032	F	Juveniles	JTraining		21	9	S	long	0.297864	1	318	5.76205	2
	G2019032	F	Juveniles	JTraining		22	10	N	short	0.297864	0	480	6.17379	2
	G2019032	F	Juveniles	JTraining		23	11	E	long	0.297864	1	143	4.96284	4
	G2019032	F	Juveniles	JTraining		24	12	W	short	0.297864	1	5	1.60944	0
	G2019032	F	Juveniles	JTraining		25	13	S	long	0.297864	1	357	5.87774	13
	G2019032	F	Juveniles	JTraining		26	14	N	short	0.297864	0	480	6.17379	16
	G2019032	F	Juveniles	JTraining		27	15	E	long	0.297864	1	277	5.62402	19
	G2019032	F	Juveniles	JTraining		28	16	W	short	0.297864	1	280	5.63479	7
	G2019032	F	Juveniles	JTraining		29	17	S	long	0.297864	1	340	5.82895	4
	G2019032	F	Juveniles	JTraining	F-Training	30	18	N	short	0.297864	1	375	5.92693	7	712.07
	G2019032	F	Juveniles	JTraining	F-Training	31	19	E	long	0.297864	1	122	4.80402	3	392.29
	G2019032	F	Juveniles	JTraining	F-Training	32	20	W	short	0.297864	1	465	6.14204	15	1125.95
	G2019032	F	Subadults	SRe-training	Memory test 1	33	1	W	short	0.303322	1	88	4.47734	3	286.99
	G2019032	F	Subadults	SRe-training	Memory test 1	34	2	S	long	0.303322	1	99	4.59512	1	289.78
	G2019032	F	Subadults	SRe-training	Memory test 1	35	3	N	short	0.303322	1	430	6.06379	8	1193.28
	G2019032	F	Subadults	SRe-training		36	4	E	long	0.303322	1	102	4.62497	4
	G2019032	F	Subadults	SRe-training		37	5	W	short	0.303322	1	156	5.04986	2
	G2019032	F	Subadults	SRe-training		38	6	S	long	0.303322	0	480	6.17379	12
	G2019032	F	Subadults	SRe-training		39	7	N	short	0.303322	1	371	5.9162	12
	G2019032	F	Subadults	SRe-training		40	8	E	long	0.303322	0	480	6.17379	27
	G2019032	F	Subadults	SRe-training		41	9	W	short	0.303322	1	366	5.90263	26
	G2019032	F	Subadults	SRe-training		42	10	S	long	0.303322	1	375	5.92693	3
	G2019032	F	Adults	ARe-training	Memory test 2	59	1	W	short	0.334035	1	307	5.72685	15	841.64
	G2019032	F	Adults	ARe-training	Memory test 2	60	2	S	long	0.334035	1	204	5.31812	4	516.29
	G2019032	F	Adults	ARe-training	Memory test 2	61	3	N	short	0.334035	1	240	5.48064	4	780.42
	G2019032	F	Adults	ARe-training		62	4	E	long	0.334035	1	441	6.08904	16
	G2019032	F	Adults	ARe-training		63	5	W	short	0.334035	1	260	5.56068	2
	G2019032	F	Adults	ARe-training		64	6	S	long	0.334035	1	457	6.12468	12
	G2019032	F	Adults	ARe-training		65	7	N	short	0.334035	1	310	5.73657	2
	G2019032	F	Adults	ARe-training		66	8	E	long	0.334035	0	480	6.17379	3
	G2019032	F	Adults	ARe-training		67	9	W	short	0.334035	1	258	5.55296	2
	G2019032	F	Adults	ARe-training		68	10	S	long	0.334035	1	7	1.94591	0
	G2019033	F	Juveniles	JPre-training	Pre-Training	1	1	S	long	0.268469	0	480	6.17379	14
	G2019033	F	Juveniles	JPre-training	Pre-Training	2	2	S	long	0.268469	1	420	6.04025	12
	G2019033	F	Juveniles	JPre-training	Pre-Training	3	3	S	long	0.268469	1	68	4.21951	0
	G2019033	F	Juveniles	JPre-training	Pre-Training	4	4	S	long	0.268469	1	213	5.36129	5
	G2019033	F	Juveniles	JPre-training	Pre-Training	5	5	S	long	0.268469	1	27	3.29584	1
	G2019033	F	Juveniles	JPre-training	Pre-Training	6	6	S	long	0.268469	1	85	4.44265	3
	G2019033	F	Juveniles	JPre-training	Pre-Training	7	7	S	long	0.268469	1	282	5.64191	2
	G2019033	F	Juveniles	JPre-training	Pre-Training	8	8	S	long	0.268469	1	166	5.11199	7
	G2019033	F	Juveniles	JPre-training	Pre-Training	9	9	S	long	0.268469	1	212	5.35659	11
	G2019033	F	Juveniles	JPre-training	Pre-Training	10	10	S	long	0.268469	1	163	5.09375	4
	G2019033	F	Juveniles	JPre-training	Pre-Training	11	11	S	long	0.268469	1	134	4.89784	9
	G2019033	F	Juveniles	JPre-training	Pre-Training	12	12	S	long	0.268469	1	165	5.10595	8
	G2019033	F	Juveniles	JTraining	S-Training	13	1	S	long	0.268469	1	198	5.28827	3	718.19
	G2019033	F	Juveniles	JTraining	S-Training	14	2	N	short	0.268469	1	34	3.52636	4	25
	G2019033	F	Juveniles	JTraining	S-Training	15	3	E	long	0.268469	0	480	6.17379	12	1733.47
	G2019033	F	Juveniles	JTraining		16	4	W	short	0.268469	1	15	2.70805	0
	G2019033	F	Juveniles	JTraining		17	5	S	long	0.268469	1	204	5.31812	4
	G2019033	F	Juveniles	JTraining		18	6	N	short	0.268469	1	200	5.29832	4
	G2019033	F	Juveniles	JTraining		19	7	E	long	0.268469	1	94	4.54329	4
	G2019033	F	Juveniles	JTraining		20	8	W	short	0.268469	1	152	5.02388	2
	G2019033	F	Juveniles	JTraining		21	9	S	long	0.268469	1	50	3.91202	3
	G2019033	F	Juveniles	JTraining		22	10	N	short	0.268469	1	94	4.54329	2
	G2019033	F	Juveniles	JTraining		23	11	E	long	0.268469	1	32	3.46574	1
	G2019033	F	Juveniles	JTraining		24	12	W	short	0.268469	1	20	2.99573	1
	G2019033	F	Juveniles	JTraining		25	13	S	long	0.268469	1	219	5.38907	12
	G2019033	F	Juveniles	JTraining		26	14	N	short	0.268469	1	387	5.95842	36
	G2019033	F	Juveniles	JTraining		27	15	E	long	0.268469	1	234	5.45532	18
	G2019033	F	Juveniles	JTraining		28	16	W	short	0.268469	1	230	5.43808	7
	G2019033	F	Juveniles	JTraining		29	17	S	long	0.268469	0	480	6.17379	18
	G2019033	F	Juveniles	JTraining	F-Training	30	18	N	short	0.268469	1	480	6.17379	10	155.42
	G2019033	F	Juveniles	JTraining	F-Training	31	19	E	long	0.268469	1	249	5.51745	16	864.67
	G2019033	F	Juveniles	JTraining	F-Training	32	20	W	short	0.268469	1	20	2.99573	3	12.38
	G2019033	F	Subadults	SRe-training	Memory test 1	33	1	W	short	0.314216	1	135	4.90527	2	534.42
	G2019033	F	Subadults	SRe-training	Memory test 1	34	2	S	long	0.314216	1	50	3.91202	1	176.84
	G2019033	F	Subadults	SRe-training	Memory test 1	35	3	N	short	0.314216	1	272	5.6058	14	638.82
	G2019033	F	Subadults	SRe-training		36	4	E	long	0.314216	1	161	5.0814	16
	G2019033	F	Subadults	SRe-training		37	5	W	short	0.314216	1	13	2.56495	1
	G2019033	F	Subadults	SRe-training		38	6	S	long	0.314216	1	446	6.10032	10
	G2019033	F	Subadults	SRe-training		39	7	N	short	0.314216	1	4	1.38629	0
	G2019033	F	Subadults	SRe-training		40	8	E	long	0.314216	1	101	4.61512	8
	G2019033	F	Subadults	SRe-training		41	9	W	short	0.314216	0	480	6.17379	19
	G2019033	F	Subadults	SRe-training		42	10	S	long	0.314216	1	340	5.82895	20
	G2019033	F	Adults	ARe-training	Memory test 2	59	1	W	short	0.310024	0	480	6.17379	22	684.61
	G2019033	F	Adults	ARe-training	Memory test 2	60	2	S	long	0.310024	1	134	4.89784	7	145.72
	G2019033	F	Adults	ARe-training	Memory test 2	61	3	N	short	0.310024	1	392	5.97126	17	815.79
	G2019033	F	Adults	ARe-training		62	4	E	long	0.310024	0	480	6.17379	10
	G2019033	F	Adults	ARe-training		63	5	W	short	0.310024	0	480	6.17379	24
	G2019033	F	Adults	ARe-training		64	6	S	long	0.310024	1	60	4.09434	2
	G2019033	F	Adults	ARe-training		65	7	N	short	0.310024	1	48	3.8712	1
	G2019033	F	Adults	ARe-training		66	8	E	long	0.310024	0	480	6.17379	4
	G2019033	F	Adults	ARe-training		67	9	W	short	0.310024	1	3	1.09861	0
	G2019033	F	Adults	ARe-training		68	10	S	long	0.310024	0	480	6.17379	17
	G2019034	F	Juveniles	JPre-training	Pre-Training	1	1	S	long	0.305485	0	480	6.17379	8
	G2019034	F	Juveniles	JPre-training	Pre-Training	2	2	S	long	0.305485	0	480	6.17379	4
	G2019034	F	Juveniles	JPre-training	Pre-Training	3	3	S	long	0.305485	1	120	4.78749	4
	G2019034	F	Juveniles	JPre-training	Pre-Training	4	4	S	long	0.305485	1	210	5.34711	1
	G2019034	F	Juveniles	JPre-training	Pre-Training	5	5	S	long	0.305485	0	480	6.17379	12
	G2019034	F	Juveniles	JPre-training	Pre-Training	6	6	S	long	0.305485	1	212	5.35659	8
	G2019034	F	Juveniles	JPre-training	Pre-Training	7	7	S	long	0.305485	0	480	6.17379	12
	G2019034	F	Juveniles	JPre-training	Pre-Training	8	8	S	long	0.305485	1	150	5.01064	3
	G2019034	F	Juveniles	JPre-training	Pre-Training	9	9	S	long	0.305485	1	370	5.9135	16
	G2019034	F	Juveniles	JPre-training	Pre-Training	10	10	S	long	0.305485	1	210	5.34711	7
	G2019034	F	Juveniles	JPre-training	Pre-Training	11	11	S	long	0.305485	0	480	6.17379	12
	G2019034	F	Juveniles	JPre-training	Pre-Training	12	12	S	long	0.305485	0	480	6.17379	8
	G2019034	F	Juveniles	JTraining	S-Training	13	1	S	long	0.305485	1	46	3.82864	5	67.38
	G2019034	F	Juveniles	JTraining	S-Training	14	2	N	short	0.305485	0	480	6.17379	10	761.12
	G2019034	F	Juveniles	JTraining	S-Training	15	3	E	long	0.305485	0	480	6.17379	14	852.03
	G2019034	F	Juveniles	JTraining		16	4	W	short	0.305485	1	152	5.02388	16
	G2019034	F	Juveniles	JTraining		17	5	S	long	0.305485	1	210	5.34711	5
	G2019034	F	Juveniles	JTraining		18	6	N	short	0.305485	1	211	5.35186	3
	G2019034	F	Juveniles	JTraining		19	7	E	long	0.305485	1	83	4.41884	5
	G2019034	F	Juveniles	JTraining		20	8	W	short	0.305485	1	47	3.85015	2
	G2019034	F	Juveniles	JTraining		21	9	S	long	0.305485	0	480	6.17379	15
	G2019034	F	Juveniles	JTraining		22	10	N	short	0.305485	1	410	6.01616	15
	G2019034	F	Juveniles	JTraining		23	11	E	long	0.305485	1	201	5.3033	16
	G2019034	F	Juveniles	JTraining		24	12	W	short	0.305485	0	480	6.17379	27
	G2019034	F	Juveniles	JTraining		25	13	S	long	0.305485	0	480	6.17379	26
	G2019034	F	Juveniles	JTraining		26	14	N	short	0.305485	1	342	5.83481	8
	G2019034	F	Juveniles	JTraining		27	15	E	long	0.305485	0	480	6.17379	17
	G2019034	F	Juveniles	JTraining		28	16	W	short	0.305485	0	480	6.17379	20
	G2019034	F	Juveniles	JTraining		29	17	S	long	0.305485	1	41	3.71357	3
	G2019034	F	Juveniles	JTraining	F-Training	30	18	N	short	0.305485	1	65	4.17439	8	388.77
	G2019034	F	Juveniles	JTraining	F-Training	31	19	E	long	0.305485	0	480	6.17379	20	612.43
	G2019034	F	Juveniles	JTraining	F-Training	32	20	W	short	0.305485	1	15	2.70805	3	50
	G2019034	F	Subadults	SRe-training	Memory test 1	33	1	W	short	0.291659	1	4	1.38629	0	20
	G2019034	F	Subadults	SRe-training	Memory test 1	34	2	S	long	0.291659	1	210	5.34711	2	496.56
	G2019034	F	Subadults	SRe-training	Memory test 1	35	3	N	short	0.291659	1	75	4.31749	4	293.21
	G2019034	F	Subadults	SRe-training		36	4	E	long	0.291659	0	480	6.17379	32
	G2019034	F	Subadults	SRe-training		37	5	W	short	0.291659	1	230	5.43808	3
	G2019034	F	Subadults	SRe-training		38	6	S	long	0.291659	1	305	5.72031	5
	G2019034	F	Subadults	SRe-training		39	7	N	short	0.291659	1	3	1.09861	0
	G2019034	F	Subadults	SRe-training		40	8	E	long	0.291659	1	87	4.46591	17
	G2019034	F	Subadults	SRe-training		41	9	W	short	0.291659	1	22	3.09104	2
	G2019034	F	Subadults	SRe-training		42	10	S	long	0.291659	1	190	5.24702	5
	G2019034	F	Adults	ARe-training	Memory test 2	59	1	W	short	0.340004	0	480	6.17379	12	916.52
	G2019034	F	Adults	ARe-training	Memory test 2	60	2	S	long	0.340004	0	480	6.17379	2	1282.98
	G2019034	F	Adults	ARe-training	Memory test 2	61	3	N	short	0.340004	1	5	1.60944	0	55.52
	G2019034	F	Adults	ARe-training		62	4	E	long	0.340004	1	13	2.56495	0
	G2019034	F	Adults	ARe-training		63	5	W	short	0.340004	1	67	4.20469	0
	G2019034	F	Adults	ARe-training		64	6	S	long	0.340004	1	122	4.80402	3
	G2019034	F	Adults	ARe-training		65	7	N	short	0.340004	0	480	6.17379	1
	G2019034	F	Adults	ARe-training		66	8	E	long	0.340004	0	480	6.17379	3
	G2019034	F	Adults	ARe-training		67	9	W	short	0.340004	1	105	4.65396	5
	G2019034	F	Adults	ARe-training		68	10	S	long	0.340004	1	80	4.38203	0
	G2019035	F	Juveniles	JPre-training	Pre-Training	1	1	S	long	0.294176	0	480	6.17379	5
	G2019035	F	Juveniles	JPre-training	Pre-Training	2	2	S	long	0.294176	0	480	6.17379	4
	G2019035	F	Juveniles	JPre-training	Pre-Training	3	3	S	long	0.294176	1	352	5.86363	1
	G2019035	F	Juveniles	JPre-training	Pre-Training	4	4	S	long	0.294176	0	480	6.17379	3
	G2019035	F	Juveniles	JPre-training	Pre-Training	5	5	S	long	0.294176	0	480	6.17379	3
	G2019035	F	Juveniles	JPre-training	Pre-Training	6	6	S	long	0.294176	0	480	6.17379	4
	G2019035	F	Juveniles	JPre-training	Pre-Training	7	7	S	long	0.294176	0	480	6.17379	4
	G2019035	F	Juveniles	JPre-training	Pre-Training	8	8	S	long	0.294176	0	480	6.17379	8
	G2019035	F	Juveniles	JPre-training	Pre-Training	9	9	S	long	0.294176	0	480	6.17379	3
	G2019035	F	Juveniles	JPre-training	Pre-Training	10	10	S	long	0.294176	0	480	6.17379	6
	G2019035	F	Juveniles	JPre-training	Pre-Training	11	11	S	long	0.294176	1	206	5.32788	0
	G2019035	F	Juveniles	JPre-training	Pre-Training	12	12	S	long	0.294176	0	480	6.17379	12
	G2019035	F	Juveniles	JTraining	S-Training	13	1	S	long	0.294176	1	165	5.10595	0	597.01
	G2019035	F	Juveniles	JTraining	S-Training	14	2	N	short	0.294176	0	480	6.17379	5	1283.05
	G2019035	F	Juveniles	JTraining	S-Training	15	3	E	long	0.294176	1	480	6.17379	10	955.53
	G2019035	F	Juveniles	JTraining		16	4	W	short	0.294176	0	480	6.17379	3
	G2019035	F	Juveniles	JTraining		17	5	S	long	0.294176	0	480	6.17379	8
	G2019035	F	Juveniles	JTraining		18	6	N	short	0.294176	0	480	6.17379	2
	G2019035	F	Juveniles	JTraining		19	7	E	long	0.294176	1	367	5.90536	5
	G2019035	F	Juveniles	JTraining		20	8	W	short	0.294176	1	35	3.55535	1
	G2019035	F	Juveniles	JTraining		21	9	S	long	0.294176	1	300	5.70378	8
	G2019035	F	Juveniles	JTraining		22	10	N	short	0.294176	0	480	6.17379	4
	G2019035	F	Juveniles	JTraining		23	11	E	long	0.294176	1	231	5.44242	4
	G2019035	F	Juveniles	JTraining		24	12	W	short	0.294176	1	427	6.05678	18
	G2019035	F	Juveniles	JTraining		25	13	S	long	0.294176	0	480	6.17379	6
	G2019035	F	Juveniles	JTraining		26	14	N	short	0.294176	0	480	6.17379	2
	G2019035	F	Juveniles	JTraining		27	15	E	long	0.294176	0	480	6.17379	9
	G2019035	F	Juveniles	JTraining		28	16	W	short	0.294176	1	310	5.73657	6
	G2019035	F	Juveniles	JTraining		29	17	S	long	0.294176	1	193	5.26269	5
	G2019035	F	Juveniles	JTraining	F-Training	30	18	N	short	0.294176	1	260	5.56068	10	95.89
	G2019035	F	Juveniles	JTraining	F-Training	31	19	E	long	0.294176	1	137	4.91998	0	185.79
	G2019035	F	Juveniles	JTraining	F-Training	32	20	W	short	0.294176	1	5	1.60944	0	20
	G2019035	F	Subadults	SRe-training	Memory test 1	33	1	W	short	0.287179	1	408	6.01127	12	1442.01
	G2019035	F	Subadults	SRe-training	Memory test 1	34	2	S	long	0.287179	1	164	5.09987	3	747.93
	G2019035	F	Subadults	SRe-training	Memory test 1	35	3	N	short	0.287179	0	480	6.17379	18	1382.23
	G2019035	F	Subadults	SRe-training		36	4	E	long	0.287179	0	480	6.17379	19
	G2019035	F	Subadults	SRe-training		37	5	W	short	0.287179	0	480	6.17379	2
	G2019035	F	Subadults	SRe-training		38	6	S	long	0.287179	0	480	6.17379	7
	G2019035	F	Subadults	SRe-training		39	7	N	short	0.287179	1	3	1.09861	0
	G2019035	F	Subadults	SRe-training		40	8	E	long	0.287179	0	480	6.17379	12
	G2019035	F	Subadults	SRe-training		41	9	W	short	0.287179	1	211	5.35186	11
	G2019035	F	Subadults	SRe-training		42	10	S	long	0.287179	1	375	5.92693	4
	G2019035	F	Adults	ARe-training	Memory test 2	59	1	W	short	0.337582	1	296	5.69036	7	1164.97
	G2019035	F	Adults	ARe-training	Memory test 2	60	2	S	long	0.337582	0	480	6.17379	8	1740.99
	G2019035	F	Adults	ARe-training	Memory test 2	61	3	N	short	0.337582	1	365	5.8999	8	1074.91
	G2019035	F	Adults	ARe-training		62	4	E	long	0.337582	1	258	5.55296	0
	G2019035	F	Adults	ARe-training		63	5	W	short	0.337582	1	174	5.15906	3
	G2019035	F	Adults	ARe-training		64	6	S	long	0.337582	0	480	6.17379	7
	G2019035	F	Adults	ARe-training		65	7	N	short	0.337582	0	480	6.17379	5
	G2019035	F	Adults	ARe-training		66	8	E	long	0.337582	1	65	4.17439	0
	G2019035	F	Adults	ARe-training		67	9	W	short	0.337582	1	267	5.58725	3
	G2019035	F	Adults	ARe-training		68	10	S	long	0.337582	0	480	6.17379	3
	G2019036	F	Juveniles	JPre-training	Pre-Training	1	1	S	long	0.263548	1	60	4.09434	0
	G2019036	F	Juveniles	JPre-training	Pre-Training	2	2	S	long	0.263548	1	177	5.17615	0
	G2019036	F	Juveniles	JPre-training	Pre-Training	3	3	S	long	0.263548	1	64	4.15888	0
	G2019036	F	Juveniles	JPre-training	Pre-Training	4	4	S	long	0.263548	0	480	6.17379	2
	G2019036	F	Juveniles	JPre-training	Pre-Training	5	5	S	long	0.263548	0	480	6.17379	3
	G2019036	F	Juveniles	JPre-training	Pre-Training	6	6	S	long	0.263548	0	480	6.17379	3
	G2019036	F	Juveniles	JPre-training	Pre-Training	7	7	S	long	0.263548	0	480	6.17379	12
	G2019036	F	Juveniles	JPre-training	Pre-Training	8	8	S	long	0.263548	1	479	6.1717	11
	G2019036	F	Juveniles	JPre-training	Pre-Training	9	9	S	long	0.263548	0	480	6.17379	7
	G2019036	F	Juveniles	JPre-training	Pre-Training	10	10	S	long	0.263548	0	480	6.17379	9
	G2019036	F	Juveniles	JPre-training	Pre-Training	11	11	S	long	0.263548	0	480	6.17379	4
	G2019036	F	Juveniles	JPre-training	Pre-Training	12	12	S	long	0.263548	1	312	5.743	11
	G2019036	F	Juveniles	JTraining	S-Training	13	1	S	long	0.263548	1	420	6.04025	3	1163.44
	G2019036	F	Juveniles	JTraining	S-Training	14	2	N	short	0.263548	1	196	5.27811	7	677.92
	G2019036	F	Juveniles	JTraining	S-Training	15	3	E	long	0.263548	1	330	5.79909	4	977.64
	G2019036	F	Juveniles	JTraining		16	4	W	short	0.263548	1	160	5.07517	0
	G2019036	F	Juveniles	JTraining		17	5	S	long	0.263548	0	480	6.17379	14
	G2019036	F	Juveniles	JTraining		18	6	N	short	0.263548	0	480	6.17379	4
	G2019036	F	Juveniles	JTraining		19	7	E	long	0.263548	0	480	6.17379	10
	G2019036	F	Juveniles	JTraining		20	8	W	short	0.263548	1	307	5.72685	3
	G2019036	F	Juveniles	JTraining		21	9	S	long	0.263548	1	258	5.55296	0
	G2019036	F	Juveniles	JTraining		22	10	N	short	0.263548	0	480	6.17379	10
	G2019036	F	Juveniles	JTraining		23	11	E	long	0.263548	0	480	6.17379	22
	G2019036	F	Juveniles	JTraining		24	12	W	short	0.263548	1	310	5.73657	5
	G2019036	F	Juveniles	JTraining		25	13	S	long	0.263548	0	480	6.17379	8
	G2019036	F	Juveniles	JTraining		26	14	N	short	0.263548	0	480	6.17379	10
	G2019036	F	Juveniles	JTraining		27	15	E	long	0.263548	0	480	6.17379	27
	G2019036	F	Juveniles	JTraining		28	16	W	short	0.263548	0	480	6.17379	15
	G2019036	F	Juveniles	JTraining		29	17	S	long	0.263548	0	480	6.17379	17
	G2019036	F	Juveniles	JTraining	F-Training	30	18	N	short	0.263548	0	480	6.17379	12	687.35
	G2019036	F	Juveniles	JTraining	F-Training	31	19	E	long	0.263548	1	78	4.35671	3	98.67
	G2019036	F	Juveniles	JTraining	F-Training	32	20	W	short	0.263548	0	480	6.17379	4	795.74
	G2019036	F	Subadults	SRe-training	Memory test 1	33	1	W	short	0.274806	1	8	2.07944	1	16.96
	G2019036	F	Subadults	SRe-training	Memory test 1	34	2	S	long	0.274806	1	340	5.82895	2	1452.51
	G2019036	F	Subadults	SRe-training	Memory test 1	35	3	N	short	0.274806	0	480	6.17379	21	1022.78
	G2019036	F	Subadults	SRe-training		36	4	E	long	0.274806	1	317	5.7589	18
	G2019036	F	Subadults	SRe-training		37	5	W	short	0.274806	1	5	1.60944	0
	G2019036	F	Subadults	SRe-training		38	6	S	long	0.274806	0	480	6.17379	10
	G2019036	F	Subadults	SRe-training		39	7	N	short	0.274806	0	480	6.17379	10
	G2019036	F	Subadults	SRe-training		40	8	E	long	0.274806	1	329	5.79606	9
	G2019036	F	Subadults	SRe-training		41	9	W	short	0.274806	1	4	1.38629	0
	G2019036	F	Subadults	SRe-training		42	10	S	long	0.274806	1	410	6.01616	10
	G2019036	F	Adults	ARe-training	Memory test 2	59	1	W	short	0.306236	0	480	6.17379	8	1271.25
	G2019036	F	Adults	ARe-training	Memory test 2	60	2	S	long	0.306236	0	480	6.17379	11	1430.62
	G2019036	F	Adults	ARe-training	Memory test 2	61	3	N	short	0.306236	1	228	5.42935	1	772.43
	G2019036	F	Adults	ARe-training		62	4	E	long	0.306236	1	452	6.11368	4
	G2019036	F	Adults	ARe-training		63	5	W	short	0.306236	1	193	5.26269	3
	G2019036	F	Adults	ARe-training		64	6	S	long	0.306236	1	410	6.01616	3
	G2019036	F	Adults	ARe-training		65	7	N	short	0.306236	0	480	6.17379	10
	G2019036	F	Adults	ARe-training		66	8	E	long	0.306236	1	407	6.00881	4
	G2019036	F	Adults	ARe-training		67	9	W	short	0.306236	0	480	6.17379	10
	G2019036	F	Adults	ARe-training		68	10	S	long	0.306236	0	480	6.17379	5
	G2019037	F	Juveniles	JPre-training	Pre-Training	1	1	S	long	0.294084	0	480	6.17379	10
	G2019037	F	Juveniles	JPre-training	Pre-Training	2	2	S	long	0.294084	1	264	5.57595	2
	G2019037	F	Juveniles	JPre-training	Pre-Training	3	3	S	long	0.294084	0	480	6.17379	10
	G2019037	F	Juveniles	JPre-training	Pre-Training	4	4	S	long	0.294084	0	480	6.17379	12
	G2019037	F	Juveniles	JPre-training	Pre-Training	5	5	S	long	0.294084	1	258	5.55296	2
	G2019037	F	Juveniles	JPre-training	Pre-Training	6	6	S	long	0.294084	1	63	4.14313	2
	G2019037	F	Juveniles	JPre-training	Pre-Training	7	7	S	long	0.294084	1	325	5.78383	21
	G2019037	F	Juveniles	JPre-training	Pre-Training	8	8	S	long	0.294084	0	480	6.17379	25
	G2019037	F	Juveniles	JPre-training	Pre-Training	9	9	S	long	0.294084	1	59	4.07754	0
	G2019037	F	Juveniles	JPre-training	Pre-Training	10	10	S	long	0.294084	0	480	6.17379	16
	G2019037	F	Juveniles	JPre-training	Pre-Training	11	11	S	long	0.294084	1	199	5.2933	3
	G2019037	F	Juveniles	JPre-training	Pre-Training	12	12	S	long	0.294084	0	480	6.17379	23
	G2019037	F	Juveniles	JTraining	S-Training	13	1	S	long	0.294084	0	480	6.17379	12	691.87
	G2019037	F	Juveniles	JTraining	S-Training	14	2	N	short	0.294084	1	204	5.31812	12	1108.97
	G2019037	F	Juveniles	JTraining	S-Training	15	3	E	long	0.294084	1	135	4.90527	2	342.46
	G2019037	F	Juveniles	JTraining		16	4	W	short	0.294084	0	480	6.17379	15
	G2019037	F	Juveniles	JTraining		17	5	S	long	0.294084	1	280	5.63479	25
	G2019037	F	Juveniles	JTraining		18	6	N	short	0.294084	1	105	4.65396	0
	G2019037	F	Juveniles	JTraining		19	7	E	long	0.294084	1	250	5.52146	5
	G2019037	F	Juveniles	JTraining		20	8	W	short	0.294084	0	480	6.17379	10
	G2019037	F	Juveniles	JTraining		21	9	S	long	0.294084	0	480	6.17379	15
	G2019037	F	Juveniles	JTraining		22	10	N	short	0.294084	1	150	5.01064	5
	G2019037	F	Juveniles	JTraining		23	11	E	long	0.294084	1	36	3.58352	1
	G2019037	F	Juveniles	JTraining		24	12	W	short	0.294084	0	480	6.17379	17
	G2019037	F	Juveniles	JTraining		25	13	S	long	0.294084	0	480	6.17379	10
	G2019037	F	Juveniles	JTraining		26	14	N	short	0.294084	1	150	5.01064	4
	G2019037	F	Juveniles	JTraining		27	15	E	long	0.294084	1	72	4.27667	15
	G2019037	F	Juveniles	JTraining		28	16	W	short	0.294084	1	50	3.91202	3
	G2019037	F	Juveniles	JTraining		29	17	S	long	0.294084	0	480	6.17379	38
	G2019037	F	Juveniles	JTraining	F-Training	30	18	N	short	0.294084	1	155	5.04343	7	310.71
	G2019037	F	Juveniles	JTraining	F-Training	31	19	E	long	0.294084	1	20	2.99573	1	89.01
	G2019037	F	Juveniles	JTraining	F-Training	32	20	W	short	0.294084	0	480	6.17379	20	494.72
	G2019037	F	Subadults	SRe-training	Memory test 1	33	1	W	short	0.297621	1	420	6.04025	16	1267.87
	G2019037	F	Subadults	SRe-training	Memory test 1	34	2	S	long	0.297621	0	480	6.17379	13	936.28
	G2019037	F	Subadults	SRe-training	Memory test 1	35	3	N	short	0.297621	1	117	4.76217	3	491.24
	G2019037	F	Subadults	SRe-training		36	4	E	long	0.297621	1	350	5.85793	16
	G2019037	F	Subadults	SRe-training		37	5	W	short	0.297621	0	480	6.17379	7
	G2019037	F	Subadults	SRe-training		38	6	S	long	0.297621	1	26	3.2581	2
	G2019037	F	Subadults	SRe-training		39	7	N	short	0.297621	0	480	6.17379	10
	G2019037	F	Subadults	SRe-training		40	8	E	long	0.297621	0	480	6.17379	16
	G2019037	F	Subadults	SRe-training		41	9	W	short	0.297621	1	3	1.09861	0
	G2019037	F	Subadults	SRe-training		42	10	S	long	0.297621	0	480	6.17379	20
	G2019037	F	Adults	ARe-training	Memory test 2	59	1	W	short	0.331145	0	480	6.17379	12	1022.93
	G2019037	F	Adults	ARe-training	Memory test 2	60	2	S	long	0.331145	0	480	6.17379	15	917.46
	G2019037	F	Adults	ARe-training	Memory test 2	61	3	N	short	0.331145	1	218	5.3845	6	698.88
	G2019037	F	Adults	ARe-training		62	4	E	long	0.331145	0	480	6.17379	13
	G2019037	F	Adults	ARe-training		63	5	W	short	0.331145	1	356	5.87493	15
	G2019037	F	Adults	ARe-training		64	6	S	long	0.331145	0	480	6.17379	5
	G2019037	F	Adults	ARe-training		65	7	N	short	0.331145	0	480	6.17379	15
	G2019037	F	Adults	ARe-training		66	8	E	long	0.331145	0	480	6.17379	6
	G2019037	F	Adults	ARe-training		67	9	W	short	0.331145	0	480	6.17379	9
	G2019037	F	Adults	ARe-training		68	10	S	long	0.331145	0	480	6.17379	7
	G2019038	F	Juveniles	JPre-training	Pre-Training	1	1	S	long	0.2661	1	473	6.1591	10
	G2019038	F	Juveniles	JPre-training	Pre-Training	2	2	S	long	0.2661	1	372	5.91889	4
	G2019038	F	Juveniles	JPre-training	Pre-Training	3	3	S	long	0.2661	1	230	5.43808	4
	G2019038	F	Juveniles	JPre-training	Pre-Training	4	4	S	long	0.2661	1	467	6.14633	2
	G2019038	F	Juveniles	JPre-training	Pre-Training	5	5	S	long	0.2661	0	480	6.17379	8
	G2019038	F	Juveniles	JPre-training	Pre-Training	6	6	S	long	0.2661	1	429	6.06146	7
	G2019038	F	Juveniles	JPre-training	Pre-Training	7	7	S	long	0.2661	0	480	6.17379	17
	G2019038	F	Juveniles	JPre-training	Pre-Training	8	8	S	long	0.2661	1	184	5.21494	8
	G2019038	F	Juveniles	JPre-training	Pre-Training	9	9	S	long	0.2661	0	480	6.17379	23
	G2019038	F	Juveniles	JPre-training	Pre-Training	10	10	S	long	0.2661	1	40	3.68888	1
	G2019038	F	Juveniles	JPre-training	Pre-Training	11	11	S	long	0.2661	0	480	6.17379	19
	G2019038	F	Juveniles	JPre-training	Pre-Training	12	12	S	long	0.2661	0	480	6.17379	7
	G2019038	F	Juveniles	JTraining	S-Training	13	1	S	long	0.2661	1	252	5.52943	2	757.9
	G2019038	F	Juveniles	JTraining	S-Training	14	2	N	short	0.2661	1	150	5.01064	5	290.35
	G2019038	F	Juveniles	JTraining	S-Training	15	3	E	long	0.2661	0	480	6.17379	22	726.91
	G2019038	F	Juveniles	JTraining		16	4	W	short	0.2661	1	174	5.15906	7
	G2019038	F	Juveniles	JTraining		17	5	S	long	0.2661	1	184	5.21494	6
	G2019038	F	Juveniles	JTraining		18	6	N	short	0.2661	0	480	6.17379	25
	G2019038	F	Juveniles	JTraining		19	7	E	long	0.2661	0	480	6.17379	11
	G2019038	F	Juveniles	JTraining		20	8	W	short	0.2661	1	321	5.77144	4
	G2019038	F	Juveniles	JTraining		21	9	S	long	0.2661	1	100	4.60517	5
	G2019038	F	Juveniles	JTraining		22	10	N	short	0.2661	1	200	5.29832	7
	G2019038	F	Juveniles	JTraining		23	11	E	long	0.2661	1	296	5.69036	18
	G2019038	F	Juveniles	JTraining		24	12	W	short	0.2661	1	300	5.70378	23
	G2019038	F	Juveniles	JTraining		25	13	S	long	0.2661	1	421	6.04263	27
	G2019038	F	Juveniles	JTraining		26	14	N	short	0.2661	0	480	6.17379	14
	G2019038	F	Juveniles	JTraining		27	15	E	long	0.2661	1	120	4.78749	7
	G2019038	F	Juveniles	JTraining		28	16	W	short	0.2661	0	480	6.17379	20
	G2019038	F	Juveniles	JTraining		29	17	S	long	0.2661	1	19	2.94444	1
	G2019038	F	Juveniles	JTraining	F-Training	30	18	N	short	0.2661	0	480	6.17379	23	1145.42
	G2019038	F	Juveniles	JTraining	F-Training	31	19	E	long	0.2661	1	245	5.50126	7	383.29
	G2019038	F	Juveniles	JTraining	F-Training	32	20	W	short	0.2661	1	138	4.92725	4	237.17
	G2019038	F	Subadults	SRe-training	Memory test 1	33	1	W	short	0.288347	1	3	1.09861	0	20
	G2019038	F	Subadults	SRe-training	Memory test 1	34	2	S	long	0.288347	0	480	6.17379	7	1317.9
	G2019038	F	Subadults	SRe-training	Memory test 1	35	3	N	short	0.288347	1	6	1.79176	0	50
	G2019038	F	Subadults	SRe-training		36	4	E	long	0.288347	0	480	6.17379	26
	G2019038	F	Subadults	SRe-training		37	5	W	short	0.288347	1	470	6.15273	4
	G2019038	F	Subadults	SRe-training		38	6	S	long	0.288347	1	380	5.94017	7
	G2019038	F	Subadults	SRe-training		39	7	N	short	0.288347	1	26	3.2581	5
	G2019038	F	Subadults	SRe-training		40	8	E	long	0.288347	1	46	3.82864	1
	G2019038	F	Subadults	SRe-training		41	9	W	short	0.288347	1	391	5.96871	26
	G2019038	F	Subadults	SRe-training		42	10	S	long	0.288347	0	480	6.17379	10
	G2019038	F	Adults	ARe-training	Memory test 2	59	1	W	short	0.300845	0	480	6.17379	7	1732.67
	G2019038	F	Adults	ARe-training	Memory test 2	60	2	S	long	0.300845	0	480	6.17379	5	1594.58
	G2019038	F	Adults	ARe-training	Memory test 2	61	3	N	short	0.300845	0	480	6.17379	9	1492.84
	G2019038	F	Adults	ARe-training		62	4	E	long	0.300845	0	480	6.17379	10
	G2019038	F	Adults	ARe-training		63	5	W	short	0.300845	1	3	1.09861	0
	G2019038	F	Adults	ARe-training		64	6	S	long	0.300845	1	70	4.2485	0
	G2019038	F	Adults	ARe-training		65	7	N	short	0.300845	1	23	3.13549	1
	G2019038	F	Adults	ARe-training		66	8	E	long	0.300845	1	218	5.3845	1
	G2019038	F	Adults	ARe-training		67	9	W	short	0.300845	1	215	5.37064	3
	G2019038	F	Adults	ARe-training		68	10	S	long	0.300845	1	370	5.9135	4
	G2019039	F	Juveniles	JPre-training	Pre-Training	1	1	S	long	0.273264	0	480	6.17379	10
	G2019039	F	Juveniles	JPre-training	Pre-Training	2	2	S	long	0.273264	0	480	6.17379	10
	G2019039	F	Juveniles	JPre-training	Pre-Training	3	3	S	long	0.273264	0	480	6.17379	12
	G2019039	F	Juveniles	JPre-training	Pre-Training	4	4	S	long	0.273264	0	480	6.17379	5
	G2019039	F	Juveniles	JPre-training	Pre-Training	5	5	S	long	0.273264	1	383	5.94803	14
	G2019039	F	Juveniles	JPre-training	Pre-Training	6	6	S	long	0.273264	0	480	6.17379	19
	G2019039	F	Juveniles	JPre-training	Pre-Training	7	7	S	long	0.273264	0	480	6.17379	12
	G2019039	F	Juveniles	JPre-training	Pre-Training	8	8	S	long	0.273264	0	480	6.17379	23
	G2019039	F	Juveniles	JPre-training	Pre-Training	9	9	S	long	0.273264	0	480	6.17379	14
	G2019039	F	Juveniles	JPre-training	Pre-Training	10	10	S	long	0.273264	1	303	5.71373	16
	G2019039	F	Juveniles	JPre-training	Pre-Training	11	11	S	long	0.273264	1	383	5.94803	9
	G2019039	F	Juveniles	JPre-training	Pre-Training	12	12	S	long	0.273264	0	480	6.17379	14
	G2019039	F	Juveniles	JTraining	S-Training	13	1	S	long	0.273264	0	480	6.17379	6	1536.89
	G2019039	F	Juveniles	JTraining	S-Training	14	2	N	short	0.273264	0	480	6.17379	10	1264.23
	G2019039	F	Juveniles	JTraining	S-Training	15	3	E	long	0.273264	1	200	5.29832	7	640.63
	G2019039	F	Juveniles	JTraining		16	4	W	short	0.273264	0	480	6.17379	30
	G2019039	F	Juveniles	JTraining		17	5	S	long	0.273264	1	359	5.88332	16
	G2019039	F	Juveniles	JTraining		18	6	N	short	0.273264	0	480	6.17379	25
	G2019039	F	Juveniles	JTraining		19	7	E	long	0.273264	1	22	3.09104	2
	G2019039	F	Juveniles	JTraining		20	8	W	short	0.273264	1	130	4.86753	13
	G2019039	F	Juveniles	JTraining		21	9	S	long	0.273264	0	480	6.17379	16
	G2019039	F	Juveniles	JTraining		22	10	N	short	0.273264	1	205	5.32301	6
	G2019039	F	Juveniles	JTraining		23	11	E	long	0.273264	0	480	6.17379	30
	G2019039	F	Juveniles	JTraining		24	12	W	short	0.273264	0	480	6.17379	25
	G2019039	F	Juveniles	JTraining		25	13	S	long	0.273264	0	480	6.17379	29
	G2019039	F	Juveniles	JTraining		26	14	N	short	0.273264	0	480	6.17379	15
	G2019039	F	Juveniles	JTraining		27	15	E	long	0.273264	0	480	6.17379	24
	G2019039	F	Juveniles	JTraining		28	16	W	short	0.273264	1	10	2.30259	1
	G2019039	F	Juveniles	JTraining		29	17	S	long	0.273264	0	480	6.17379	33
	G2019039	F	Juveniles	JTraining	F-Training	30	18	N	short	0.273264	1	315	5.75257	13	392.81
	G2019039	F	Juveniles	JTraining	F-Training	31	19	E	long	0.273264	1	18	2.89037	2	48.35
	G2019039	F	Juveniles	JTraining	F-Training	32	20	W	short	0.273264	0	480	6.17379	10	771.58
	G2019039	F	Subadults	SRe-training	Memory test 1	33	1	W	short	0.266872	0	480	6.17379	24	1056.6
	G2019039	F	Subadults	SRe-training	Memory test 1	34	2	S	long	0.266872	0	480	6.17379	8	978.56
	G2019039	F	Subadults	SRe-training	Memory test 1	35	3	N	short	0.266872	0	480	6.17379	27	1033.73
	G2019039	F	Subadults	SRe-training		36	4	E	long	0.266872	0	480	6.17379	38
	G2019039	F	Subadults	SRe-training		37	5	W	short	0.266872	0	480	6.17379	5
	G2019039	F	Subadults	SRe-training		38	6	S	long	0.266872	0	480	6.17379	8
	G2019039	F	Subadults	SRe-training		39	7	N	short	0.266872	0	480	6.17379	35
	G2019039	F	Subadults	SRe-training		40	8	E	long	0.266872	1	24	3.17805	3
	G2019039	F	Subadults	SRe-training		41	9	W	short	0.266872	0	480	6.17379	23
	G2019039	F	Subadults	SRe-training		42	10	S	long	0.266872	0	480	6.17379	13
	G2019039	F	Adults	ARe-training	Memory test 2	59	1	W	short	0.323969	0	480	6.17379	15	875.12
	G2019039	F	Adults	ARe-training	Memory test 2	60	2	S	long	0.323969	0	480	6.17379	23	1017.82
	G2019039	F	Adults	ARe-training	Memory test 2	61	3	N	short	0.323969	0	480	6.17379	18	906.04
	G2019039	F	Adults	ARe-training		62	4	E	long	0.323969	1	3	1.09861	0
	G2019039	F	Adults	ARe-training		63	5	W	short	0.323969	1	146	4.98361	7
	G2019039	F	Adults	ARe-training		64	6	S	long	0.323969	0	480	6.17379	15
	G2019039	F	Adults	ARe-training		65	7	N	short	0.323969	1	255	5.54126	15
	G2019039	F	Adults	ARe-training		66	8	E	long	0.323969	0	480	6.17379	5
	G2019039	F	Adults	ARe-training		67	9	W	short	0.323969	1	174	5.15906	10
	G2019039	F	Adults	ARe-training		68	10	S	long	0.323969	0	480	6.17379	20
	G2019040	F	Juveniles	JPre-training	Pre-Training	1	1	S	long	0.255206	0	480	6.17379	9
	G2019040	F	Juveniles	JPre-training	Pre-Training	2	2	S	long	0.255206	0	480	6.17379	4
	G2019040	F	Juveniles	JPre-training	Pre-Training	3	3	S	long	0.255206	1	105	4.65396	1
	G2019040	F	Juveniles	JPre-training	Pre-Training	4	4	S	long	0.255206	0	480	6.17379	5
	G2019040	F	Juveniles	JPre-training	Pre-Training	5	5	S	long	0.255206	0	480	6.17379	19
	G2019040	F	Juveniles	JPre-training	Pre-Training	6	6	S	long	0.255206	0	480	6.17379	10
	G2019040	F	Juveniles	JPre-training	Pre-Training	7	7	S	long	0.255206	1	145	4.97673	2
	G2019040	F	Juveniles	JPre-training	Pre-Training	8	8	S	long	0.255206	1	33	3.49651	0
	G2019040	F	Juveniles	JPre-training	Pre-Training	9	9	S	long	0.255206	0	480	6.17379	11
	G2019040	F	Juveniles	JPre-training	Pre-Training	10	10	S	long	0.255206	1	227	5.42495	3
	G2019040	F	Juveniles	JPre-training	Pre-Training	11	11	S	long	0.255206	1	384	5.95064	9
	G2019040	F	Juveniles	JPre-training	Pre-Training	12	12	S	long	0.255206	1	462	6.13556	8
	G2019040	F	Juveniles	JTraining	S-Training	13	1	S	long	0.255206	0	480	6.17379	9	1088.13
	G2019040	F	Juveniles	JTraining	S-Training	14	2	N	short	0.255206	1	315	5.75257	5	592.88
	G2019040	F	Juveniles	JTraining	S-Training	15	3	E	long	0.255206	0	480	6.17379	9	1381.75
	G2019040	F	Juveniles	JTraining		16	4	W	short	0.255206	1	81	4.39445	0
	G2019040	F	Juveniles	JTraining		17	5	S	long	0.255206	0	480	6.17379	21
	G2019040	F	Juveniles	JTraining		18	6	N	short	0.255206	0	480	6.17379	21
	G2019040	F	Juveniles	JTraining		19	7	E	long	0.255206	1	155	5.04343	0
	G2019040	F	Juveniles	JTraining		20	8	W	short	0.255206	0	480	6.17379	6
	G2019040	F	Juveniles	JTraining		21	9	S	long	0.255206	1	360	5.8861	6
	G2019040	F	Juveniles	JTraining		22	10	N	short	0.255206	0	480	6.17379	15
	G2019040	F	Juveniles	JTraining		23	11	E	long	0.255206	0	480	6.17379	32
	G2019040	F	Juveniles	JTraining		24	12	W	short	0.255206	0	480	6.17379	38
	G2019040	F	Juveniles	JTraining		25	13	S	long	0.255206	0	480	6.17379	28
	G2019040	F	Juveniles	JTraining		26	14	N	short	0.255206	0	480	6.17379	12
	G2019040	F	Juveniles	JTraining		27	15	E	long	0.255206	1	475	6.16331	12
	G2019040	F	Juveniles	JTraining		28	16	W	short	0.255206	0	480	6.17379	20
	G2019040	F	Juveniles	JTraining		29	17	S	long	0.255206	1	282	5.64191	21
	G2019040	F	Juveniles	JTraining	F-Training	30	18	N	short	0.255206	1	240	5.48064	6	329.04
	G2019040	F	Juveniles	JTraining	F-Training	31	19	E	long	0.255206	1	410	6.01616	9	705.39
	G2019040	F	Juveniles	JTraining	F-Training	32	20	W	short	0.255206	0	480	6.17379	12	631.29
	G2019040	F	Subadults	SRe-training	Memory test 1	33	1	W	short	0.283241	0	480	6.17379	15	1452.86
	G2019040	F	Subadults	SRe-training	Memory test 1	34	2	S	long	0.283241	1	450	6.10925	4	924.16
	G2019040	F	Subadults	SRe-training	Memory test 1	35	3	N	short	0.283241	1	420	6.04025	16	938.22
	G2019040	F	Subadults	SRe-training		36	4	E	long	0.283241	0	480	6.17379	21
	G2019040	F	Subadults	SRe-training		37	5	W	short	0.283241	0	480	6.17379	7
	G2019040	F	Subadults	SRe-training		38	6	S	long	0.283241	0	480	6.17379	10
	G2019040	F	Subadults	SRe-training		39	7	N	short	0.283241	0	480	6.17379	11
	G2019040	F	Subadults	SRe-training		40	8	E	long	0.283241	1	342	5.83481	17
	G2019040	F	Subadults	SRe-training		41	9	W	short	0.283241	1	175	5.16479	4
	G2019040	F	Subadults	SRe-training		42	10	S	long	0.283241	0	480	6.17379	14
	G2019040	F	Adults	ARe-training	Memory test 2	59	1	W	short	0.31074	1	459	6.12905	6	1353.12
	G2019040	F	Adults	ARe-training	Memory test 2	60	2	S	long	0.31074	0	480	6.17379	7	1411.82
	G2019040	F	Adults	ARe-training	Memory test 2	61	3	N	short	0.31074	0	480	6.17379	10	1126.89
	G2019040	F	Adults	ARe-training		62	4	E	long	0.31074	0	480	6.17379	11
	G2019040	F	Adults	ARe-training		63	5	W	short	0.31074	0	480	6.17379	18
	G2019040	F	Adults	ARe-training		64	6	S	long	0.31074	0	480	6.17379	7
	G2019040	F	Adults	ARe-training		65	7	N	short	0.31074	0	480	6.17379	9
	G2019040	F	Adults	ARe-training		66	8	E	long	0.31074	0	480	6.17379	3
	G2019040	F	Adults	ARe-training		67	9	W	short	0.31074	1	64	4.15888	2
	G2019040	F	Adults	ARe-training		68	10	S	long	0.31074	0	480	6.17379	7
	G2019041	F	Subadults	SRe-training	Memory test 1	33	1	W	short	0.300631	1	71	4.26268	5	186.49
	G2019041	F	Subadults	SRe-training	Memory test 1	34	2	S	long	0.300631	0	480	6.17379	10	758.02
	G2019041	F	Subadults	SRe-training	Memory test 1	35	3	N	short	0.300631	1	182	5.20401	18	282.48
[truncated: 17 more rows]
